# Supplementary material for: Sequence diversity of apidaecin-like peptides arresting the terminating ribosome
Source: Nucleic Acids Res. 2024 Jul 2;52(15):8967–78. doi: 10.1093/nar/gkae567 (PMC11347161; doi:10.1093/nar/gkae567)
Supplement: gkae567_Supplemental_Files [file gkae567_supplemental_files.zip]

Archive with 3 entries (3 files):
- Dataset 1_NS.xlsx
- Dataset 2.PS.xlsx
- Supplementary Info.revised.docx
