# Supplementary material for: Sequence diversity of apidaecin-like peptides arresting the terminating ribosome
Source: Nucleic Acids Res. 2024 Jul 2;52(15):8967–78. doi: 10.1093/nar/gkae567 (PMC11347161; doi:10.1093/nar/gkae567)
Supplement: gkae567_Supplemental_Files [file gkae567_supplemental_files.zip › Dataset 1_NS.xlsx]

## Sheet: NGS summary
Summary of NGS data from depletion selection of the library
Sample	lib.size	norm.factors
Glu.1	129239892	0.96738
Glu.2	119432944	0.970583
Glu.3	104682313	0.961509
Ara.1	138057990	1.04015
Ara.2	83900490	1.02837
Ara.3	83592110	1.03555
Variability summary for group: Ara	Value
Common Dispersion	0.0291171348535229
Biological Coefficient of Variation (BCV)	0.17063743684644
Variability summary for group: Glu	Value
Common Dispersion	0.0304746202634122
Biological Coefficient of Variation (BCV)	0.174569814869044
Variability summary for pairwise: Glu vs Ara	Value
Common Dispersion	0.0298539054442056
Biological Coefficient of Variation (BCV)	0.172782827399616

## Sheet: Mutation type
Occurrence of Api variants with various numbers of mutations in the unselecetd library
Substitutions	Unqiue peptidevariants	% of library
1	342	0.1
2	42174	12.1
3	116653	33.4
4	90587	25.9
5	56347	16.1
6	27786	8
7	10789	3.1
8	3465	1
9	846	0.2
>10	210	0.1
Total	349199	100

## Sheet: diff-NS-All
The aboundance of Api variants in the libraries grown under non-inuced (glucose, Glu) or induced (arabinose, Ara.L) conditions
seq	no. mutations	mutation details	Ara/Glu: logFC	Ara/Glu : logCPM	Ara/Glu : PValue	Ara/Glu : QValue
MGNNRNVYIAQPRPYHPRI*	4	N6,A10,Y15,I19	-4.87556	0.100652	7.41815e-12	6.53319e-10
MTNNRKVYEPEPRPPHPRL*	4	T2,K6,E9,E11	-4.06299	-1.00658	4.66503e-24	9.75463e-21
MGNNRKVYIGEPRPPYPRL*	4	K6,G10,E11,Y16	-4.01381	-0.236322	5.2538e-14	8.1358e-12
MLNNIGVQVPKPRPPHPRL*	6	L2,I5,G6,Q8,V9,K11	-3.9502	0.421918	1.15763e-10	7.60001e-09
MRNERLVYLPKPRPPHPRL*	5	R2,E4,L6,L9,K11	-3.92667	0.420594	7.19747e-08	2.45491e-06
MGNNQPVYKPKPRRPHPRL*	4	Q5,K9,K11,R14	-3.91017	-0.696444	2.2785e-06	5.63252e-05
MWLNRPVYFPKPRPPHPRL*	4	W2,L3,F9,K11	-3.81925	0.0535388	3.76376e-19	2.13015e-16
MQIYRPVKIKQPRPPHPRL*	5	Q2,I3,Y4,K8,K10	-3.67858	0.0822333	7.18656e-10	3.87215e-08
MGNNRRVYIPQPRNPHLRL*	3	R6,N14,L17	-3.67575	1.99226	2.18683e-10	1.3355e-08
MGNNRPVYNPKPRCPHLRL*	4	N9,K11,C14,L17	-3.67153	-0.215251	1.25145e-38	8.7401e-34
MGNNRPVHIAQPRPYHPRL*	3	H8,A10,Y15	-3.64663	0.127132	1.02291e-08	4.19939e-07
MGQNRHVGIPQPRKPHPRL*	4	Q3,H6,G8,K14	-3.63836	1.33183	1.96307e-05	0.000395308
MGNMRPVDIAQPRPYHPRL*	4	M4,D8,A10,Y15	-3.61551	0.693259	1.6499e-05	0.000338331
MENGRPVRIPQPRPPHPRL*	3	E2,G4,R8	-3.60003	-0.263075	9.49974e-14	1.36458e-11
MKLNRPVYIGQPRPYHPRI*	5	K2,L3,G10,Y15,I19	-3.58337	-0.796977	1.61277e-09	7.9906e-08
MGNNRPVYLPQPLGPGPRA*	5	L9,L13,G14,G16,A19	-3.52204	1.72802	2.05218e-06	5.12163e-05
MGNNRVWYIAQPRPYHPRL*	4	V6,W7,A10,Y15	-3.43146	0.696122	9.86895e-06	0.000212911
MGNNRPVKIGEPRPPHPRL*	3	K8,G10,E11	-3.40346	-0.428134	6.07447e-16	1.54832e-13
MRNERLVYAPKPRPPHPRL*	5	R2,E4,L6,A9,K11	-3.35796	-0.684807	5.69134e-11	4.04027e-09
MGNKRPVYVGQPRPPHPRL*	3	K4,V9,G10	-3.35743	0.0989829	4.11388e-21	3.92504e-18
MGNNRPVYIDQPRIPYPRL*	3	D10,I14,Y16	-3.33184	-0.286037	9.83514e-22	1.09726e-18
MGNNSSNYIPQPRPPHPRL*	3	S5,S6,N7	-3.33153	-0.935632	1.80845e-24	4.23832e-21
MGNNRPVYLPQPLGPHLRL*	4	L9,L13,G14,L17	-3.25511	1.58544	2.76871e-06	6.7253e-05
MSNNRPVYWPDPVPPHPRL*	4	S2,W9,D11,V13	-3.22144	-0.800608	5.67853e-20	4.0146e-17
MGANRPVYIPQPLPPFPRN*	4	A3,L13,F16,N19	-3.21976	0.391004	0.000100822	0.00171994
MGENRPVGYGQPRPPHPRL*	4	E3,G8,Y9,G10	-3.20494	-0.532674	4.41175e-21	4.14134e-18
MAWNRPVYTPQPRPPHPRL*	3	A2,W3,T9	-3.20309	0.621504	4.89811e-09	2.1761e-07
MCNNMPQYIPQPRPPHPRL*	3	C2,M5,Q7	-3.19728	-0.0457807	4.66678e-12	4.31921e-10
MGNKRPVYYNTPRSPHPRL*	5	K4,Y9,N10,T11,S14	-3.18644	1.57302	8.19506e-15	1.57496e-12
MRNNRTRYIPQPRAPHPRL*	4	R2,T6,R7,A14	-3.16705	-0.660369	1.08532e-14	2.01377e-12
MGNNRPVYIAQPRPYHPRC*	3	A10,Y15,C19	-3.16541	-0.300089	7.34107e-07	2.0185e-05
MGRNRPVYIGQPRPYHPRL*	3	R3,G10,Y15	-3.16124	-0.93073	1.65248e-17	6.23158e-15
MGNNWPVYIGEPRPPHPRL*	3	W5,G10,E11	-3.15216	-0.060716	1.02189e-11	8.66546e-10
MCNNRPVYEPQPRQPHPRL*	3	C2,E9,Q14	-3.13641	-0.825566	5.36388e-09	2.36167e-07
MGNSRPVYIPQPREPFPRL*	3	S4,E14,F16	-3.13588	-0.30226	7.55524e-06	0.000167351
MGNNRIVYIGQPRPYHPRL*	3	I6,G10,Y15	-3.12006	-0.353794	8.30207e-14	1.21513e-11
MGNNRPVYMPKPRRPHPRL*	3	M9,K11,R14	-3.10748	-0.295222	3.29813e-17	1.15749e-14
MGANRPAYIPNPRPPHPRL*	3	A3,A7,N11	-3.10736	-0.770976	5.13729e-17	1.71833e-14
MGANYHVYIPGPRPGTPRR*	7	A3,Y5,H6,G11,G15,T16,R19	-3.10598	-0.859992	0.000285653	0.00434096
MDNNRPVYRPQPRKPHQRL*	4	D2,R9,K14,Q17	-3.09007	-0.816257	9.37483e-21	8.1842e-18
MGNLRPVYWEQPRPPHMRL*	4	L4,W9,E10,M17	-3.06879	-0.77684	3.88315e-07	1.13425e-05
MGKNRPVYINQPREPHPRL*	3	K3,N10,E14	-3.05741	2.08915	6.44069e-05	0.00115268
MGNNAPVYNGEPRPPHPRL*	4	A5,N9,G10,E11	-3.04526	-0.618475	5.14054e-07	1.46119e-05
MGQCRKLYIPQPRVPHPRL*	5	Q3,C4,K6,L7,V14	-3.02159	0.514261	1.21485e-12	1.29692e-10
MGNNRPVYLGQPRPYHPRL*	3	L9,G10,Y15	-3.01425	0.466307	2.25317e-23	3.97377e-20
MGNFRPIYIGQPRPPHPRL*	3	F4,I7,G10	-3.01228	0.424454	4.30151e-06	0.000100286
MDNNRPVYIGEPRPPHPRL*	3	D2,G10,E11	-2.99873	-0.413545	5.73704e-25	1.56513e-21
MGNNRPVIIHQPRKPHPRL*	3	I8,H10,K14	-2.98758	-0.115205	6.87461e-07	1.90192e-05
MGMNRPVGFDQPRTPHPRL*	5	M3,G8,F9,D10,T14	-2.97918	0.78687	3.01777e-07	9.00531e-06
MGNWTPVRIPEPRPPHPRL*	4	W4,T5,R8,E11	-2.96097	-0.206744	3.44126e-09	1.57992e-07
MGNNRVVQIPKPRPPHPRL*	3	V6,Q8,K11	-2.94856	-0.134874	1.70435e-14	3.01652e-12
MQDNRPVYFPKPRPPFPRL*	5	Q2,D3,F9,K11,F16	-2.92824	-0.484111	7.68875e-12	6.73541e-10
MGNERPVYHGQPRPYHPRL*	4	E4,H9,G10,Y15	-2.92347	-0.754283	1.25217e-15	2.93068e-13
MGNNRPVPWPQPLPPHPRL*	3	P8,W9,L13	-2.9049	-0.531309	1.61004e-16	4.74852e-14
MGNCRWVYIWQRRPPHPRL*	4	C4,W6,W10,R12	-2.89405	-0.435045	1.31034e-18	6.45374e-16
MLNNIVVYIWQPRPPHPRL*	4	L2,I5,V6,W10	-2.88095	-0.897025	2.53125e-17	9.19782e-15
MGNNRPVYAYQPRIPHMRL*	4	A9,Y10,I14,M17	-2.87823	-0.215324	5.06377e-05	0.00092854
MGCNRRVPITQPRPPHPRL*	4	C3,R6,P8,T10	-2.87298	-0.611053	1.1001e-21	1.19303e-18
MGNNRPVYEGQPRPYHPRL*	3	E9,G10,Y15	-2.85427	-0.407628	1.70333e-24	4.04626e-21
MGNNRPVYTGEPRPPHPRL*	3	T9,G10,E11	-2.85314	-0.302392	4.24318e-12	3.96498e-10
MGNNRPVLIYQPRPPHLRL*	3	L8,Y10,L17	-2.84922	-0.706994	3.83508e-14	6.1857e-12
MGNNRRGQIVQPRLPHPRL*	5	R6,G7,Q8,V10,L14	-2.83046	0.657096	3.44024e-10	2.01565e-08
MGTNRPTYIPRPRPPHPRL*	3	T3,T7,R11	-2.8288	-0.821562	5.89923e-18	2.47299e-15
MGNWRDVYVPQPRPPHPRL*	3	W4,D6,V9	-2.81418	-0.468348	8.22394e-21	7.252e-18
MGLNRPGYIPQPRPPHPRI*	3	L3,G7,I19	-2.80346	-0.0498443	4.58501e-17	1.56356e-14
MGNNRPVWCPQPRPPHRRL*	3	W8,C9,R17	-2.80144	1.92676	0.000412604	0.00600212
MGENRPVYVDQPRWPHPRL*	4	E3,V9,D10,W14	-2.80092	1.50467	6.81256e-06	0.000152213
MKNNVPVYIPQPRDPWPRL*	4	K2,V5,D14,W16	-2.79942	-0.48476	2.90238e-08	1.0758e-06
MINNRPVFPIQYRPPHPRL*	5	I2,F8,P9,I10,Y12	-2.7976	0.00997794	5.67247e-20	4.0146e-17
MGNNRYVNNPQPRDPHPRL*	4	Y6,N8,N9,D14	-2.79185	-0.654642	0.00144375	0.0176167
MGNNRPVFINQPREPHPRL*	3	F8,N10,E14	-2.77187	-0.507004	6.82454e-16	1.72066e-13
MGNNRPVYVPQPRMPHLRL*	3	V9,M14,L17	-2.77138	-0.272431	4.30917e-19	2.3885e-16
MGNNRPVYTPWPRKWHPRL*	4	T9,W11,K14,W15	-2.76757	-0.90433	4.25481e-16	1.13252e-13
MQNNRPKYIPQPRPPHPRL*	2	Q2,K7	-2.75976	-0.416799	2.05127e-21	2.07624e-18
MGYNRPVYDPMPRQPHPRL*	4	Y3,D9,M11,Q14	-2.74483	-0.814295	7.80349e-14	1.15221e-11
MRCNRPKYIPQPRPPHPRL*	3	R2,C3,K7	-2.74078	-0.585581	2.31452e-15	5.10246e-13
MFNNRPVYINQPREPHPRI*	4	F2,N10,E14,I19	-2.74074	-0.754475	3.00781e-07	8.98096e-06
MGNNRFVYVPKPRPPIPRL*	4	F6,V9,K11,I16	-2.73525	0.234194	0.000597789	0.00828396
MGNNRPVYLMQPRPPEPRM*	4	L9,M10,E16,M19	-2.73052	-0.789386	8.10506e-11	5.54196e-09
MGNNRTVYIGQPRPYHPRL*	3	T6,G10,Y15	-2.71443	-0.550207	2.11742e-11	1.66908e-09
MGNNLSKAIPWARPPHPRL*	6	L5,S6,K7,A8,W11,A12	-2.71239	0.254124	5.03178e-18	2.14284e-15
MGNNRPVYIGEPRPPNPRL*	3	G10,E11,N16	-2.70885	0.976586	4.94371e-07	1.40983e-05
MIHNRPVYWPQPRPPHPRL*	3	I2,H3,W9	-2.70615	-0.687468	3.84299e-16	1.03707e-13
MGNTRPVYIPKPRPIIPRL*	4	T4,K11,I15,I16	-2.69613	1.37636	0.00601525	0.0561456
MNNNRPDYIPQPRPPHPRL*	2	N2,D7	-2.68433	-0.836312	3.10781e-15	6.69077e-13
MGGNRPGYIPQPRAPHPRL*	3	G3,G7,A14	-2.68109	-0.313447	1.09521e-20	9.39667e-18
MGNVRPWYIPWPRPPHPRL*	3	V4,W7,W11	-2.67909	-0.908187	2.6701e-16	7.51327e-14
MMNNRPVYIPQPIAPHPRL*	3	M2,I13,A14	-2.67588	-0.616827	4.4214e-18	1.90611e-15
MGNNRPMYIEQPRPPHPRL*	2	M7,E10	-2.66538	-0.424179	1.24667e-20	1.04397e-17
MGGNRPVYIPKPRPPRLRL*	4	G3,K11,R16,L17	-2.66246	0.889612	0.00283047	0.0307871
MGNNRPMYIAQPRPYHPRL*	3	M7,A10,Y15	-2.66211	1.29225	5.92012e-10	3.26639e-08
MGNNRPVDIFKPRPPHPRL*	3	D8,F10,K11	-2.65514	-0.604382	1.15367e-16	3.53078e-14
MDYNRPVYIRTPRPPHPRL*	4	D2,Y3,R10,T11	-2.65209	-0.00157754	1.87279e-06	4.71471e-05
MFKNRPVYWPQVRPPHPRL*	4	F2,K3,W9,V12	-2.65106	-0.332585	3.27472e-12	3.14761e-10
MGNNYPVYFHQPREPHPRL*	4	Y5,F9,H10,E14	-2.64873	0.479343	0.000276397	0.004214
MLNNRPEYIPYPRPPHPRL*	3	L2,E7,Y11	-2.64024	-0.403319	3.87015e-19	2.17976e-16
MGNNRPVYVGEPRPPNPRL*	4	V9,G10,E11,N16	-2.63601	-0.338377	0.00213279	0.0243707
MGLNRPDYIPQVRPPHPRL*	3	L3,D7,V12	-2.62783	-0.257487	1.17463e-17	4.61913e-15
MGNNRPVVIPQKRPFHPRL*	3	V8,K12,F15	-2.62165	-0.404956	3.42928e-12	3.27813e-10
MWNNRPVYTPSPRPPHPRL*	3	W2,T9,S11	-2.61649	-0.365696	6.34319e-11	4.4434e-09
MGNNRPVYIGEPRPPHPRI*	3	G10,E11,I19	-2.60522	0.683348	2.07003e-12	2.08977e-10
MGNNAPRCILQPRPPHPRL*	4	A5,R7,C8,L10	-2.60511	-0.0894454	3.38741e-09	1.55663e-07
MGNLRPVYDPQPRPPHLRL*	3	L4,D9,L17	-2.60463	0.0276605	8.33765e-26	2.8267e-22
MGNNPRVYIPKPRPPIPRA*	5	P5,R6,K11,I16,A19	-2.60056	0.540647	0.00224554	0.0254418
MGNNTPVSMLDPRDPHPRL*	6	T5,S8,M9,L10,D11,D14	-2.59967	-0.69263	3.79805e-14	6.13732e-12
MGNARPVYIPGPRNPHPRL*	3	A4,G11,N14	-2.59921	-0.632838	1.62616e-11	1.31722e-09
MGNNEMVYIPQPRDPHPRL*	3	E5,M6,D14	-2.59269	0.531075	4.01763e-16	1.07424e-13
MGNLRPVYTPQPRQFHPRL*	4	L4,T9,Q14,F15	-2.5923	-0.725117	9.53201e-08	3.16735e-06
MGNRRPVYHGQHRPPHPRL*	4	R4,H9,G10,H12	-2.59143	-0.260575	4.03123e-14	6.45439e-12
MGNCIPVYIEQPRPPHPRL*	3	C4,I5,E10	-2.5905	-0.655457	7.74535e-15	1.49843e-12
MRNNHPVYIGQPRMPHPRL*	4	R2,H5,G10,M14	-2.5827	-0.650805	5.07832e-19	2.76222e-16
MGNNRCVYWPQPRKPHPRL*	3	C6,W9,K14	-2.57926	-0.206569	3.97892e-15	8.31002e-13
MGNCRWVYIWDWVHMHPRL*	8	C4,W6,W10,D11,W12,V13,H14,M15	-2.5768	-0.87659	8.06474e-13	9.03496e-11
MFNARPVRIGQPRPYHPRL*	5	F2,A4,R8,G10,Y15	-2.57272	-0.585688	9.3177e-14	1.34196e-11
MGNNRWVYIAQPRPYHPRL*	3	W6,A10,Y15	-2.56482	-0.278782	1.12094e-16	3.44265e-14
MVNNRPVWVPYPRPPHPRL*	4	V2,W8,V9,Y11	-2.55998	0.727724	8.59499e-22	9.77642e-19
MQNNRPVKIGEPRPPHPRL*	4	Q2,K8,G10,E11	-2.55969	-0.165336	6.19481e-08	2.14308e-06
MGNNRPNYFPQPRPPHPRI*	3	N7,F9,I19	-2.55246	-0.701685	6.37416e-16	1.61645e-13
MVNQRPVYIVQPRPPHPRL*	3	V2,Q4,V10	-2.54626	-0.411069	4.6244e-07	1.32821e-05
MRYFRGMYIKLPRPPHPRL*	7	R2,Y3,F4,G6,M7,K10,L11	-2.54473	-0.751213	4.12886e-18	1.7961e-15
MRNNRPVYIPQPQPPHPRL*	2	R2,Q13	-2.54352	-0.457977	5.90671e-17	1.94954e-14
MGNNRPVYIPQSRDPYPRL*	3	S12,D14,Y16	-2.5372	-0.616366	7.77163e-16	1.93019e-13
MKTNRPVYIPQPRDPHPRL*	3	K2,T3,D14	-2.53536	-0.355179	8.39282e-15	1.60644e-12
MGNNKYRYIPQPRPPHPRL*	3	K5,Y6,R7	-2.53329	-0.658225	9.13668e-12	7.84489e-10
MGNNRPVYHGQPRPYHPRL*	3	H9,G10,Y15	-2.53143	-0.648621	1.5054e-10	9.57914e-09
MCNNRHVVVPKPRPPHPRL*	5	C2,H6,V8,V9,K11	-2.53003	-0.272066	7.76069e-20	5.2827e-17
MANNRPVYISQPRPPAPTL*	4	A2,S10,A16,T18	-2.5295	1.12867	0.000186059	0.00297014
MGNNRPWYIVKPRVPHPRL*	4	W7,V10,K11,V14	-2.52102	-0.702872	7.07621e-19	3.727e-16
MGNIRPVYDPQPRGPHPRL*	3	I4,D9,G14	-2.51975	0.567136	2.83048e-13	3.61655e-11
MGNNRDGYCPQPRDPHPRL*	4	D6,G7,C9,D14	-2.51915	-0.379953	0.00186834	0.0218421
MGNNRPVYIDQPRTPHLRL*	3	D10,T14,L17	-2.51451	-0.578454	7.33375e-13	8.34726e-11
MGNNRPVCIPGPGPPHPRQ*	4	C8,G11,G13,Q19	-2.51118	-0.657714	1.61782e-16	4.76744e-14
MGNNRPVFMPKPRPPHPRL*	3	F8,M9,K11	-2.5105	-0.264869	4.71478e-23	7.55228e-20
MGNNRPKWFPQPRKWHPRL*	5	K7,W8,F9,K14,W15	-2.51032	-0.828206	1.31813e-09	6.68054e-08
MGNNRPVYIGEPRPPHMRL*	3	G10,E11,M17	-2.5064	-0.312884	1.84286e-08	7.16013e-07
MGNNRPVYWPKPRCPHPRL*	3	W9,K11,C14	-2.50396	0.899885	1.36455e-19	8.71113e-17
MGNNRPEYIPEPRKPHPRL*	3	E7,E11,K14	-2.50363	0.0590332	6.71031e-28	3.84137e-24
MGNNRPVYLPQPRQFHPRL*	3	L9,Q14,F15	-2.50041	0.313773	0.000172246	0.00277322
MGNNRPVEIAQPRPYHPRL*	3	E8,A10,Y15	-2.50034	-0.0926604	8.49039e-09	3.55581e-07
MGNNRPVYIPQPRMKVPRA*	4	M14,K15,V16,A19	-2.49931	-0.824645	0.010378	0.0846803
MGNNCGVYIPQPRPPYLRL*	4	C5,G6,Y16,L17	-2.4986	-0.665189	7.59573e-12	6.66578e-10
MVNNRPCYIKQPRPPHPRL*	3	V2,C7,K10	-2.49731	0.205047	3.49335e-18	1.54219e-15
MNNNRPVWIPLPRPPHPRL*	3	N2,W8,L11	-2.49708	-0.752025	5.47035e-16	1.40977e-13
MHNNRPVYNPQPWGPHPRL*	4	H2,N9,W13,G14	-2.49568	-0.887159	4.28229e-16	1.1389e-13
MENNRMHYIPQPRPPHPRL*	3	E2,M6,H7	-2.49482	-0.676008	4.68779e-17	1.58468e-14
MGNNRPWYIPGPRPYHPRL*	3	W7,G11,Y15	-2.49273	-0.793007	7.92175e-18	3.23919e-15
MGNNRPVYWPMPRPPYPRL*	3	W9,M11,Y16	-2.48932	-0.821332	1.04895e-14	1.95692e-12
MGNSLPVYIKQPRPPHPRL*	3	S4,L5,K10	-2.48862	0.371256	1.1256e-20	9.5615e-18
MGNARPVYIGQPRPPYPRL*	3	A4,G10,Y16	-2.48791	-0.0410584	3.54703e-24	7.6933e-21
MHNNRPVYIEQPRPFHPRL*	3	H2,E10,F15	-2.48709	-0.151159	2.29836e-09	1.09673e-07
MFNNRPVVAYQPRPPNPRL*	5	F2,V8,A9,Y10,N16	-2.48183	0.242103	0.00185364	0.0216978
MGQNRPVYHPNPRPPHPRL*	3	Q3,H9,N11	-2.47766	-0.42542	1.85192e-12	1.89091e-10
MGNNRKVIIPKPRPPHKTL*	5	K6,I8,K11,K17,T18	-2.47681	0.442456	0.00591018	0.055384
MGNNWPVHIRQPRKPHPRL*	4	W5,H8,R10,K14	-2.47627	0.251165	2.08645e-27	1.1209e-23
MGNNRDCYIPQPMPMEPRL*	5	D6,C7,M13,M15,E16	-2.47517	0.0560524	0.0147609	0.109245
MRNFDPVYTWQPRPPHPRL*	5	R2,F4,D5,T9,W10	-2.47281	-0.788386	1.58317e-11	1.28777e-09
MENNRHTYIPQPREPKPRL*	5	E2,H6,T7,E14,K16	-2.47018	-0.697268	0.00100175	0.0129377
MGNARPSYIQQPREPHHDL*	6	A4,S7,Q10,E14,H17,D18	-2.46832	-0.434351	1.5707e-18	7.58392e-16
MGRDRPVYIPEPRPPHPRL*	3	R3,D4,E11	-2.46683	-0.158852	6.94516e-17	2.24976e-14
MCNNRPVYQPQPRPYHPRL*	3	C2,Q9,Y15	-2.46442	-0.417469	2.26273e-17	8.29984e-15
MGNNRRVYVPNPRPPHPRL*	3	R6,V9,N11	-2.464	0.438649	1.01981e-19	6.70656e-17
MQNNRKHYQPGPLPPHPRL*	6	Q2,K6,H7,Q9,G11,L13	-2.46272	-0.529883	3.9147e-13	4.79316e-11
MGNNRPIYIPEPRPPNCSL*	5	I7,E11,N16,C17,S18	-2.45761	0.122732	0.000178165	0.00285888
MGNNVPVNIWQRRPPHPRL*	4	V5,N8,W10,R12	-2.45733	0.857927	3.06456e-23	5.19485e-20
MDNFRPVRIPQPRDPHPRL*	4	D2,F4,R8,D14	-2.45537	-0.316697	0.00130006	0.0161358
MVNNNPVYIPQPRMPHPRL*	3	V2,N5,M14	-2.45479	-0.410758	1.42443e-20	1.17591e-17
MGNNRPVYWAQPRPYHPRL*	3	W9,A10,Y15	-2.45221	0.301405	8.4793e-23	1.25465e-19
MENNRPVYMPQPREPHPRL*	3	E2,M9,E14	-2.44567	-0.771622	8.19907e-08	2.76255e-06
MGNNSPVYIAQCFPPHPRL*	4	S5,A10,C12,F13	-2.44429	-0.712242	7.46821e-09	3.17107e-07
MGNVRQCYIPYPRMPHPRL*	5	V4,Q6,C7,Y11,M14	-2.44388	-0.338572	4.21691e-17	1.4465e-14
MGNDRPVYIPEPRQPHPRL*	3	D4,E11,Q14	-2.44166	-0.0987528	5.65209e-23	8.89056e-20
MGNNRPVYIVQPRLPEPRR*	4	V10,L14,E16,R19	-2.43908	1.45476	0.00517109	0.0498616
MGNWRPVYIPVGRPPHARL*	4	W4,V11,G12,A17	-2.43778	-0.690405	5.18408e-16	1.34901e-13
MGKNRPVWYPQPRPPHTRQ*	5	K3,W8,Y9,T17,Q19	-2.43751	0.816234	0.000449386	0.00646527
MENNRPVYTPRPRPPHPRI*	4	E2,T9,R11,I19	-2.43524	-0.111908	1.12822e-23	2.1863e-20
MGNNRPWYIGEPRPPHPRL*	3	W7,G10,E11	-2.43196	0.796361	4.89846e-19	2.6769e-16
MGNNRETYIPQPRPCHPRL*	3	E6,T7,C15	-2.4292	0.196593	0.00155719	0.0187565
MGNNRMVYIDQPRMPHPRL*	3	M6,D10,M14	-2.4225	-0.441989	1.90739e-19	1.17471e-16
MGNNRPVYIELPRPMEPRL*	4	E10,L11,M15,E16	-2.42003	0.437068	0.0134765	0.102426
MGNMRPVYIRQPPPPHPRL*	3	M4,R10,P13	-2.42002	-0.71083	4.52766e-17	1.54551e-14
MGNNRVVKIVWNRPPHPRL*	5	V6,K8,V10,W11,N12	-2.41569	-0.791058	9.46037e-12	8.09099e-10
MGNNRPVYIPQPRPMEPRL*	2	M15,E16	-2.41558	2.73085	0.00818542	0.0710094
MGNNRPVDICQPREPHERK*	5	D8,C10,E14,E17,K19	-2.41466	0.147025	1.62401e-14	2.8919e-12
MGNSLPVYIRQPRPPHPRL*	3	S4,L5,R10	-2.41336	-0.0351001	1.20978e-16	3.67672e-14
MPNNRPVSIDQPRTPHDRE*	6	P2,S8,D10,T14,D17,E19	-2.40733	-0.112989	0.00280651	0.0305762
MGNNRPAYIPDPRPPHPRC*	3	A7,D11,C19	-2.40601	0.184064	1.49004e-21	1.54398e-18
MGNVRPVNIPNPRPPHPRL*	3	V4,N8,N11	-2.40591	-0.684686	6.12038e-16	1.55889e-13
MGNNNPKYIPAPRPPHPRL*	3	N5,K7,A11	-2.40456	-0.666283	1.5367e-13	2.0937e-11
MGNNRPVYIGQPRPYFPRL*	3	G10,Y15,F16	-2.40349	-0.381999	1.33896e-08	5.35642e-07
MGNNRPVKIPQWRPPHAAV*	5	K8,W12,A17,A18,V19	-2.40222	-0.338826	9.12609e-13	1.00658e-10
MMDNRPVYIPAPRPPHPRL*	3	M2,D3,A11	-2.39859	0.199499	2.84241e-23	4.87223e-20
MGNNPPNYRPQPRPPHPRK*	4	P5,N7,R9,K19	-2.397	-0.280699	5.17713e-12	4.73879e-10
MPNNRPVYMPEPRPPHPRL*	3	P2,M9,E11	-2.39577	-0.320266	2.487e-15	5.43126e-13
MGNNRPVYAPQPMPDKPRL*	4	A9,M13,D15,K16	-2.3914	0.207738	0.00355557	0.0370262
MLNIRVVYIWQPRDPHPRL*	5	L2,I4,V6,W10,D14	-2.38966	-0.204998	1.07178e-15	2.56697e-13
MGNNIPVYKPMPRPPHPRL*	3	I5,K9,M11	-2.38916	0.263664	4.48764e-23	7.25499e-20
MCVNRPVYIPRPRPPHPRL*	3	C2,V3,R11	-2.38843	-0.673407	3.608e-16	9.83535e-14
MGNHRPVYWEQPHPPHPRL*	4	H4,W9,E10,H13	-2.38691	0.840245	8.04508e-22	9.24123e-19
MCNNRPVYYPQPRPWHPRL*	3	C2,Y9,W15	-2.38255	-0.145399	1.89287e-08	7.32639e-07
MLTRRPVYPPQPRMPHERL*	6	L2,T3,R4,P9,M14,E17	-2.38099	-0.0191036	0.00255206	0.0282931
MGANRPYYIPMPRPPWPRL*	4	A3,Y7,M11,W16	-2.38053	-0.655342	4.63016e-14	7.27982e-12
MGNRSPVYQPQPRPPHPRL*	3	R4,S5,Q9	-2.37642	0.263553	3.22209e-18	1.43881e-15
MMDNRPVYIPQPRSPHPRL*	3	M2,D3,S14	-2.37637	-0.533694	9.14512e-15	1.7337e-12
MGNCRPIYIWQPRPPHPRL*	3	C4,I7,W10	-2.3744	-0.0884534	1.15443e-15	2.73306e-13
MGNNRRVYGPQHRPPHPRL*	3	R6,G9,H12	-2.37337	-0.802741	7.57042e-14	1.12254e-11
MSNNRPVYEPWPRPPHPRL*	3	S2,E9,W11	-2.37202	0.273564	5.9346e-14	9.08008e-12
MMNNRPVYDRQPRPPHPRL*	3	M2,D9,R10	-2.37155	-0.377411	3.8979e-13	4.77427e-11
MQNNRPVWMPQPRPPHPRL*	3	Q2,W8,M9	-2.37047	0.817198	1.28843e-28	8.65231e-25
MPNNRPVYYPDKRPPHPRL*	4	P2,Y9,D11,K12	-2.36984	0.651172	8.34302e-11	5.67467e-09
MGNNRPVHYPQPRAPPPPL*	5	H8,Y9,A14,P16,P18	-2.36743	-0.431773	5.79128e-12	5.22831e-10
MLNNRPVYIVQPREPHPRI*	4	L2,V10,E14,I19	-2.36662	-0.653662	1.32438e-16	3.96631e-14
MDYNRPVYIHQPEPKHVHL*	7	D2,Y3,H10,E13,K15,V17,H18	-2.366	0.332548	2.04014e-21	2.07097e-18
MSNNRPVYYPQPRCPHMRL*	4	S2,Y9,C14,M17	-2.36484	-0.379544	1.66852e-14	2.96512e-12
MPNNRPNYIPQPLEPHLRL*	5	P2,N7,L13,E14,L17	-2.36463	-0.641325	3.67922e-12	3.49315e-10
MGNNRPVYWPEARPPHPRC*	4	W9,E11,A12,C19	-2.3641	-0.0941786	9.48864e-17	2.9676e-14
MGNWRPCYIPQPRPPHPRL*	2	W4,C7	-2.36398	0.439697	4.78217e-08	1.69124e-06
MGNNRPAYIPQCRDPHPRL*	3	A7,C12,D14	-2.36396	0.701119	8.13214e-22	9.31061e-19
MNNARPVYWPQPRPPHPRL*	3	N2,A4,W9	-2.36341	-0.414297	3.37183e-09	1.55089e-07
MCNNMPVYIPQPRPPHLRL*	3	C2,M5,L17	-2.3587	-0.636179	1.9129e-13	2.54566e-11
MGNQWPAYIPWPRPPHPRL*	4	Q4,W5,A7,W11	-2.35587	-0.706748	1.77084e-16	5.17468e-14
MGLNLNVYWPEPRPPHPRL*	5	L3,L5,N6,W9,E11	-2.35565	-0.567405	2.0268e-10	1.24847e-08
MGNNRGVKRPWPRPFHPRL*	5	G6,K8,R9,W11,F15	-2.35415	-0.176831	1.53425e-08	6.06268e-07
MGKRRPIYIPQPRPPHPRL*	3	K3,R4,I7	-2.35406	-0.778228	1.2105e-13	1.69217e-11
MGNNRKVYIPEPRPPHRRL*	3	K6,E11,R17	-2.35381	1.91235	2.66875e-29	2.21887e-25
MGNNRPVYDPQPRKPVLGL*	5	D9,K14,V16,L17,G18	-2.35261	-0.506726	0.000296538	0.00448544
MGNGRPVYIPQPRQFHPAL*	4	G4,Q14,F15,A18	-2.35124	0.969807	0.00208253	0.0239264
MANNRPVYWPQPRPPHLRL*	3	A2,W9,L17	-2.35057	-0.265934	4.65391e-20	3.39278e-17
MGGNRPVYICISRQMEPRL*	7	G3,C10,I11,S12,Q14,M15,E16	-2.34751	0.563593	0.0233637	0.149334
MRCNRPVYIPQPRPPHLRL*	3	R2,C3,L17	-2.34744	0.63162	2.59408e-13	3.34757e-11
MGNNRPVYIVQPRLPHARL*	3	V10,L14,A17	-2.34621	1.07471	0.00243353	0.0272054
MANMRPVYFPEPRPPHPRL*	4	A2,M4,F9,E11	-2.34615	-0.820434	7.7668e-13	8.7489e-11
MGNNRPCYIPGPRGPHPRL*	3	C7,G11,G14	-2.34425	-0.501192	1.46793e-14	2.64091e-12
MGNNRSVYVPQPRKPHPRL*	3	S6,V9,K14	-2.34222	-0.541196	1.03262e-13	1.4676e-11
MGKNAPVYICQPRPPHPRL*	3	K3,A5,C10	-2.34031	-0.228481	6.41557e-17	2.09179e-14
MGNNRPVQINQPREPHYRL*	4	Q8,N10,E14,Y17	-2.34027	-0.609019	0.000395311	0.00578309
MGNNRPVYIPQPRFMEPRL*	3	F14,M15,E16	-2.34001	-0.145808	0.0105641	0.085836
MGNNREVYIKQPRQPHPRL*	3	E6,K10,Q14	-2.33974	0.654406	4.92017e-19	2.68456e-16
MGNWRPVYIKNPRPPHPRL*	3	W4,K10,N11	-2.33951	-0.0731987	3.52951e-21	3.4047e-18
MGNNALVYIPKPRAPHPRI*	5	A5,L6,K11,A14,I19	-2.33943	0.241181	1.74866e-13	2.34228e-11
MRTPRPVYIPFPRPPYPRL*	5	R2,T3,P4,F11,Y16	-2.33908	-0.384753	1.5712e-11	1.27983e-09
MGNNRQVYIGQPRPYHPRL*	3	Q6,G10,Y15	-2.33784	0.495947	6.88797e-22	8.04439e-19
MGLNRPVYICQPREPHPRL*	3	L3,C10,E14	-2.33773	-0.457042	1.16337e-15	2.74492e-13
MGNNRRVYIPGPRGPPPRL*	4	R6,G11,G14,P16	-2.33695	-0.244122	3.15348e-17	1.11344e-14
MGNMKPVYITQWRKPHPRL*	5	M4,K5,T10,W12,K14	-2.33456	-0.336668	1.39642e-19	8.86596e-17
MGNNRPVYWAQPIHPHPRL*	4	W9,A10,I13,H14	-2.33194	-0.634632	1.65304e-13	2.23437e-11
MGNNRCVHINTPRSPHPRL*	5	C6,H8,N10,T11,S14	-2.33181	-0.539648	2.6644e-08	9.97247e-07
MGNNEPVWIVQPRPPHPRL*	3	E5,W8,V10	-2.33074	-0.30747	1.1602e-16	3.54454e-14
MGWNRPVWIPFPRPPHPRL*	3	W3,W8,F11	-2.33043	-0.43633	4.17905e-14	6.6363e-12
MGNTRPGYIPYPRPPHPRL*	3	T4,G7,Y11	-2.32905	0.0258873	1.82799e-21	1.86647e-18
MGNNRPVCTPKPRPPHPRL*	3	C8,T9,K11	-2.32782	-0.402904	9.69552e-13	1.062e-10
MGNNRPVYPCQPRPQHKRQ*	5	P9,C10,Q15,K17,Q19	-2.32694	-0.47538	0.000478926	0.00682976
MENNRTVYINQPRPFHPRL*	4	E2,T6,N10,F15	-2.32584	-0.0982237	1.24458e-17	4.86136e-15
MGQNRAVYIWQVRAPHPRL*	5	Q3,A6,W10,V12,A14	-2.32554	-0.751723	1.57788e-14	2.82126e-12
MGNNRPVYIHQPREPHMRL*	3	H10,E14,M17	-2.32501	-0.242496	5.05333e-15	1.0259e-12
MHNNVPVYIPDPRPPHPRL*	3	H2,V5,D11	-2.32406	-0.421345	3.90845e-16	1.05229e-13
MGNNRRVYIPVPRPPHPRV*	3	R6,V11,V19	-2.32177	-0.132599	7.16474e-15	1.39928e-12
MQDNRPVYIPKPRPPHPRC*	4	Q2,D3,K11,C19	-2.32082	-0.0327949	1.43405e-16	4.27278e-14
MGNNTPRYIPQPRPPHPRL*	2	T5,R7	-2.32077	-0.336918	3.09667e-19	1.78441e-16
MRNNEPVYIGQPRPPHPRL*	3	R2,E5,G10	-2.31898	-0.385055	4.58632e-16	1.20962e-13
MTNMAPVWMPQPRPPHPRL*	5	T2,M4,A5,W8,M9	-2.31895	-0.72648	7.44835e-15	1.44813e-12
MFNYRPVYIPQPRPPYPRL*	3	F2,Y4,Y16	-2.31664	-0.631793	5.48514e-15	1.10525e-12
MPNNSPVYMPWPRPPHPRL*	4	P2,S5,M9,W11	-2.3163	-0.239347	2.70142e-15	5.8738e-13
MTNNWPVYFRVPRPPHPRL*	5	T2,W5,F9,R10,V11	-2.31628	-0.739629	7.14696e-16	1.79161e-13
MGMNRPVYVPQPRAPHPRL*	3	M3,V9,A14	-2.31552	-0.436349	4.02641e-14	6.44963e-12
MDNFRPVYIPVPRTPHPRL*	4	D2,F4,V11,T14	-2.31229	-0.520869	5.28342e-17	1.75878e-14
MGTNKNVYSPQPRPPHPRL*	4	T3,K5,N6,S9	-2.31157	-0.216289	1.09892e-12	1.18916e-10
MKNNRPVWIQQPRPPHPRL*	3	K2,W8,Q10	-2.31114	-0.805382	2.29126e-14	3.93559e-12
MENNRPWYIPQPMPPKPRL*	4	E2,W7,M13,K16	-2.30934	-0.844118	2.51206e-11	1.94546e-09
MGYNRPGYIPQPRPPHLRL*	3	Y3,G7,L17	-2.30842	0.665759	1.34122e-26	5.71162e-23
MSNNRPVYIPQQRDPHPRL*	3	S2,Q12,D14	-2.30817	-0.738027	5.73533e-12	5.18852e-10
MKENRPVIIPQPRPPHPRL*	3	K2,E3,I8	-2.30543	0.0610826	3.55454e-14	5.78937e-12
MGNLRPVDRAQPRPPYPRL*	5	L4,D8,R9,A10,Y16	-2.30298	0.870604	1.20779e-23	2.28574e-20
MGNNRQVYIPRPRNPHPRL*	3	Q6,R11,N14	-2.30287	-0.346944	1.00406e-13	1.43285e-11
MGNNRPVYIPQARDPFPRL*	3	A12,D14,F16	-2.30199	-0.168827	3.77848e-15	7.95803e-13
MTNNRRVYIPQPRRPHPRL*	3	T2,R6,R14	-2.3008	-0.224056	3.29102e-14	5.40556e-12
MPNNRPVPDHQPRPPHPRL*	4	P2,P8,D9,H10	-2.29986	-0.660587	1.60812e-09	7.97373e-08
MCNNRPVYWPMPRPPHPRT*	4	C2,W9,M11,T19	-2.2988	-0.56822	3.47022e-17	1.21301e-14
MGNNAPVYIPRPRPPHPRL*	2	A5,R11	-2.29675	-0.325192	1.75237e-15	3.97872e-13
MGNNDWVYIPQPRFPHPRL*	3	D5,W6,F14	-2.29674	-0.796618	1.43374e-08	5.69839e-07
MGNNRPVYQPYPRLPHPRL*	3	Q9,Y11,L14	-2.29653	-0.346993	2.46873e-11	1.91488e-09
MGNNRPVHKPDPRPPHPRL*	3	H8,K9,D11	-2.29345	-0.757363	4.33351e-14	6.85973e-12
MGNNRNVYVPLPRPPHPRL*	3	N6,V9,L11	-2.29298	-0.680678	7.27948e-10	3.91677e-08
MGNNRPMYIPHPRPPHLRL*	3	M7,H11,L17	-2.29136	0.133136	2.12477e-22	2.85372e-19
MGPNRHVYICQPRPPYPRL*	4	P3,H6,C10,Y16	-2.2912	-0.517472	3.97377e-15	8.3092e-13
MGDNRPVYEPEPRPPHPRL*	3	D3,E9,E11	-2.29084	-0.246748	1.08865e-15	2.60024e-13
MGNNIPLYIAQPRPPHPRL*	3	I5,L7,A10	-2.28977	-0.795415	6.82188e-16	1.72066e-13
MCNNRPVYVPIPRPPHPRL*	3	C2,V9,I11	-2.28934	-0.761993	4.56014e-13	5.48535e-11
MGNDRPVYDGQPRPPHPRL*	3	D4,D9,G10	-2.28692	-0.593526	1.12945e-12	1.21892e-10
MGNCRPMYIPQPRPPHPRT*	3	C4,M7,T19	-2.28577	-0.0142436	6.52163e-05	0.00116506
MGNQRPVYAPQPRSPNPRL*	4	Q4,A9,S14,N16	-2.28531	-0.628021	1.26802e-09	6.44343e-08
MMDNRPVYSPQPRKPHPRL*	4	M2,D3,S9,K14	-2.28427	-0.126898	4.44175e-19	2.45809e-16
MGNHRPIYIPQPRPPHPRL*	2	H4,I7	-2.28396	-0.490984	1.67926e-12	1.7349e-10
MCNNRPVYRWQPRPPHPRL*	3	C2,R9,W10	-2.28026	2.88337	2.80754e-24	6.24453e-21
MGNNRPEYIPQPRIPHFRM*	4	E7,I14,F17,M19	-2.27762	1.33597	0.002152	0.0245541
MGNMRPVYAPQPRPPHPRL*	2	M4,A9	-2.27719	3.74035	3.0411e-44	5.30975e-39
MGKNRPVHIPQPRWPHPRL*	3	K3,H8,W14	-2.27691	-0.422707	1.10035e-11	9.26998e-10
MKNNRPVYIAQPRPYHAQL*	5	K2,A10,Y15,A17,Q18	-2.27655	0.658103	0.00419341	0.0422937
MGRIRPVYVPQPRNPHPRL*	4	R3,I4,V9,N14	-2.27578	-0.495136	1.1732e-16	3.578e-14
MRNNRPVYIPAPRMPHPRC*	4	R2,A11,M14,C19	-2.27567	-0.182251	1.60701e-11	1.30382e-09
MFNNRPVYIGQPRPPHPRL*	2	F2,G10	-2.2756	1.28903	2.31575e-23	4.0636e-20
MGNNEPVYWPQPRHPHPRL*	3	E5,W9,H14	-2.27558	-0.0270282	1.08778e-18	5.47338e-16
MGNNRPVAIPQPRFCHPRL*	3	A8,F14,C15	-2.27163	0.194902	0.000141793	0.00233083
MGNNRPMYIPKPRPPHPRI*	3	M7,K11,I19	-2.27061	-0.0642043	5.57643e-17	1.84927e-14
MGNNRPVYFNQPREPHPRL*	3	F9,N10,E14	-2.27043	0.0944907	3.00281e-19	1.73894e-16
MCNNMPVYIPQPRPPHPRI*	3	C2,M5,I19	-2.27015	-0.791773	1.36805e-09	6.90847e-08
MGNKLPVYVPPPRPPHPRL*	4	K4,L5,V9,P11	-2.27001	0.230126	5.07593e-16	1.32376e-13
MGNRRPVYIPKPRHPHPRL*	3	R4,K11,H14	-2.26958	-0.667558	1.11406e-07	3.63818e-06
MGNNRMVYIPCPRPPHLRL*	3	M6,C11,L17	-2.2689	-0.0143615	3.31876e-22	4.22959e-19
MSVMRPVYIPQPRPPHCRL*	4	S2,V3,M4,C17	-2.26837	-0.687979	1.42552e-09	7.15791e-08
MRNNRPVYICQPREPHPRL*	3	R2,C10,E14	-2.26834	-0.42028	2.60146e-09	1.22777e-07
MGNNRPVYHGEPRPPHPRL*	3	H9,G10,E11	-2.26634	-0.419458	2.24872e-14	3.86705e-12
MGNNRPVYWGEPRPPHPRR*	4	W9,G10,E11,R19	-2.26547	-0.489189	2.003e-15	4.48939e-13
MHNNQPRYIPQPRPPHPRL*	3	H2,Q5,R7	-2.26534	-0.329249	4.46913e-15	9.19631e-13
MSNNRPGYIPQPRPPHPRL*	2	S2,G7	-2.26527	-0.387037	3.69719e-10	2.14976e-08
MVNNNPEYIPQPRPPHPRL*	3	V2,N5,E7	-2.26516	-0.660159	1.32303e-14	2.41001e-12
MLYNWPVYIPQPRPPHLRL*	4	L2,Y3,W5,L17	-2.2646	1.64764	1.79732e-29	1.60929e-25
MPNNRPVDIAQPRPYHPRL*	4	P2,D8,A10,Y15	-2.26285	-0.420734	3.25979e-12	3.13759e-10
MSNNRPKYIPQPVPPHPRL*	3	S2,K7,V13	-2.26154	-0.319208	5.37117e-13	6.36015e-11
MGNNRGVYIPQPRWPHPRL*	2	G6,W14	-2.26036	1.36265	1.71585e-26	7.21897e-23
MQNNRPVYRPQPRPPHPRL*	2	Q2,R9	-2.2567	0.0502619	1.06488e-15	2.55221e-13
MGNRRPVYIPGPGPPHPRL*	3	R4,G11,G13	-2.25649	-0.137934	3.34094e-18	1.48808e-15
MQNHRPVYIPQVSPPHPRC*	5	Q2,H4,V12,S13,C19	-2.25587	-0.81928	5.85724e-10	3.23374e-08
MRNNRPVHIPQPRVPHPRL*	3	R2,H8,V14	-2.25402	-0.72898	4.10657e-14	6.54086e-12
MGNDRPMYWPQPRPPHPRL*	3	D4,M7,W9	-2.25384	-0.654633	1.64213e-09	8.11074e-08
MGNNRPCYIPQNRPYHPRL*	3	C7,N12,Y15	-2.25355	-0.818439	1.61503e-14	2.87882e-12
MGNNRPAYIPEPRWPYPRL*	4	A7,E11,W14,Y16	-2.2529	-0.511111	3.67572e-09	1.6761e-07
MPNDRPVYIPKPRPPHPRL*	3	P2,D4,K11	-2.25237	-0.651032	1.98582e-12	2.01174e-10
MGNNRPKYKPTPRPPHPRL*	3	K7,K9,T11	-2.25159	-0.806119	1.09273e-11	9.21247e-10
MGNNRPKYIPYPRPPWPRL*	3	K7,Y11,W16	-2.25089	-0.867526	3.08588e-09	1.43468e-07
MTNNRRVYIPQPRMPHPRL*	3	T2,R6,M14	-2.25013	0.755227	1.03722e-11	8.77627e-10
MQLNRPVYIPQPRPPHMRL*	3	Q2,L3,M17	-2.24972	-0.104303	2.74547e-19	1.61129e-16
MGNNRPVYLPTPRPPYPRV*	4	L9,T11,Y16,V19	-2.24883	-0.784271	2.26067e-14	3.88497e-12
MANNRPFYIYQPRPPYPRL*	4	A2,F7,Y10,Y16	-2.24851	-0.0417346	2.65343e-06	6.47003e-05
MGNNRPMYAPNPRPPHPRL*	3	M7,A9,N11	-2.24799	-0.206168	8.26631e-14	1.21132e-11
MGVNRPVYVPDPRPPHPRL*	3	V3,V9,D11	-2.24547	-0.796346	1.85307e-11	1.48313e-09
MWNNRPVYIPLPSPPHPRL*	3	W2,L11,S13	-2.24479	-0.259967	3.17825e-10	1.87664e-08
MGNNRPVWIVQPRLPHPRL*	3	W8,V10,L14	-2.24437	0.794632	6.89721e-08	2.36174e-06
MGQNRHVNIPMSRPPHLRL*	6	Q3,H6,N8,M11,S12,L17	-2.24383	-0.328501	5.26466e-15	1.06513e-12
MHANRPVYIPEARPPHPRL*	4	H2,A3,E11,A12	-2.24348	-0.736206	5.98875e-15	1.19025e-12
MGMNRYVNIKQPRPPHPRL*	4	M3,Y6,N8,K10	-2.24347	-0.201232	1.18773e-17	4.66017e-15
MGNMRPVYKPQPRPPHPRL*	2	M4,K9	-2.24307	-0.357917	7.65537e-15	1.48184e-12
MGNNRGSYQPQPRPPYPRL*	4	G6,S7,Q9,Y16	-2.24204	-0.841444	2.94932e-14	4.90662e-12
MGRNRPVYWMQPRFPHPRL*	4	R3,W9,M10,F14	-2.24135	0.400687	1.26509e-12	1.34236e-10
MVNNRPYPDPQPRPPHPRL*	4	V2,Y7,P8,D9	-2.2405	-0.352311	9.22958e-11	6.20875e-09
MGNNRWVEICQSRPPHLRL*	5	W6,E8,C10,S12,L17	-2.24022	0.109534	5.14398e-16	1.3405e-13
MGNNRPIYQPEPRPPHPRL*	3	I7,Q9,E11	-2.23731	-0.388586	9.30271e-14	1.34125e-11
MGNRRPVYIPMPRQPHPRL*	3	R4,M11,Q14	-2.23723	-0.849302	2.79745e-11	2.14413e-09
MGKNRPKYWPQPRPPHPRL*	3	K3,K7,W9	-2.23715	0.105061	6.67292e-14	1.00309e-11
MGNNRPVYVPQPRPNKERL*	4	V9,N15,K16,E17	-2.2364	-0.1804	0.000143903	0.00236163
MGNNRKVYIPQPRLPHPRL*	2	K6,L14	-2.23493	1.39482	8.20317e-18	3.34158e-15
MGNWDPKYIPQPRPPHLRL*	4	W4,D5,K7,L17	-2.23483	-0.744829	5.61556e-12	5.09205e-10
MGINRRVYIPQPRPPHPRQ*	3	I3,R6,Q19	-2.23247	-0.718327	9.55338e-11	6.39331e-09
MGNIRPVICIQPRPPHPRL*	4	I4,I8,C9,I10	-2.23194	-0.715348	6.02282e-08	2.08833e-06
MGNNRPVRIGQPRPYHPRL*	3	R8,G10,Y15	-2.23179	-0.586843	8.98709e-09	3.73827e-07
MGGNRPVYHAQPRPPHPRL*	3	G3,H9,A10	-2.23113	-0.0966597	3.70124e-15	7.81893e-13
MLNNREVYIPQPRGPHPRL*	3	L2,E6,G14	-2.23107	0.120809	2.00503e-11	1.58909e-09
MGNNRPVYTPKPRPPYPRL*	3	T9,K11,Y16	-2.23066	-0.21996	6.18521e-12	5.53114e-10
MRNERLVEIPQPRPPHPRL*	4	R2,E4,L6,E8	-2.22707	-0.71201	2.70907e-07	8.16577e-06
MHPNRPGYQPQPRPPHPRL*	4	H2,P3,G7,Q9	-2.22625	1.89331	2.82591e-19	1.64742e-16
MTNNRTVYINQPRPPHPRL*	3	T2,T6,N10	-2.22598	-0.411003	1.06886e-17	4.2511e-15
MGNNNWWLIPYPRQPHPRL*	6	N5,W6,W7,L8,Y11,Q14	-2.22351	-0.133393	4.85558e-16	1.27486e-13
MANNRPVYIPVPRPPHPRL*	2	A2,V11	-2.22327	-0.0562904	3.26681e-14	5.37085e-12
MGHNRPWYIPQPRCPHPRL*	3	H3,W7,C14	-2.22303	1.0465	3.75947e-26	1.44264e-22
MDNFRPYYIPQPRLPHPRL*	4	D2,F4,Y7,L14	-2.223	-0.664141	1.51058e-11	1.23621e-09
MGNNRPVYIAQPRPYHPRL*	2	A10,Y15	-2.22177	3.85616	2.35957e-14	4.03308e-12
MGNNRPVYLGEPRPPNPRL*	4	L9,G10,E11,N16	-2.22006	-0.0598619	6.95694e-05	0.00123512
MGYNRPVYIPKPRPPHLRL*	3	Y3,K11,L17	-2.21999	-0.314646	4.80995e-11	3.4739e-09
MGNMQPVYIHQPRKPCMRL*	6	M4,Q5,H10,K14,C16,M17	-2.21984	-0.456067	0.000934168	0.0121811
MGNARWVTIPQPRPPHPRL*	3	A4,W6,T8	-2.21957	-0.692331	5.89343e-15	1.17398e-12
MGLNRPVYIPAPRPPHPRK*	3	L3,A11,K19	-2.21845	-0.711145	4.73623e-15	9.68884e-13
MGNNTPVYWPQPRAPHLRL*	4	T5,W9,A14,L17	-2.21784	0.110378	3.24186e-14	5.33485e-12
MGRNRPKYIPQPRPPHPRL*	2	R3,K7	-2.21717	-0.748886	2.36317e-14	4.03726e-12
MTNNRPVNIPKPRPPHPRL*	3	T2,N8,K11	-2.21684	0.118371	5.26619e-17	1.75728e-14
MGNNRDVYKPRPRPPHPRL*	3	D6,K9,R11	-2.21675	-0.818694	5.78743e-12	5.22753e-10
MGNTRPVYISQPRPPHERL*	3	T4,S10,E17	-2.21658	0.145714	3.48577e-20	2.62815e-17
MCVNRPVYIPQPRPPHPRL*	2	C2,V3	-2.21533	0.932531	1.16359e-26	5.27694e-23
MGNNLPNYIAQPRPPHPRL*	3	L5,N7,A10	-2.21532	-0.445419	2.30896e-14	3.9582e-12
MDNNRPVYIPKPRPPHPRL*	2	D2,K11	-2.21505	-0.482581	9.49165e-15	1.79258e-12
MLNMRPVYIPTPRPPHPRL*	3	L2,M4,T11	-2.21431	0.0174723	2.85294e-21	2.80705e-18
MENNRPVYIPQPRPPYLRL*	3	E2,Y16,L17	-2.21409	-0.0328975	2.06629e-15	4.61938e-13
MGNGKPVYFGQPRPPHPRL*	4	G4,K5,F9,G10	-2.21364	1.53622	3.56814e-28	2.21215e-24
MDNNRPVPIIQPRPPHPRL*	3	D2,P8,I10	-2.21179	-0.724694	5.40307e-10	3.01349e-08
MGNNNPVYDRQPRPLHPRL*	4	N5,D9,R10,L15	-2.21175	-0.462742	1.62773e-09	8.04874e-08
MGQNRKEYIAQPRPPHPRL*	4	Q3,K6,E7,A10	-2.21076	-0.740783	6.53234e-15	1.2844e-12
MGCNRPVYTPAPRPPHPRL*	3	C3,T9,A11	-2.21011	-0.561618	1.25154e-12	1.33e-10
MCNNRHVYWLQPRKPHPRL*	5	C2,H6,W9,L10,K14	-2.20936	-0.763088	4.23126e-07	1.22568e-05
MENNRYVYQPQPRVPWPRL*	5	E2,Y6,Q9,V14,W16	-2.20804	-0.122991	2.90193e-20	2.23205e-17
MGNRRPVYIPEPRPPHPRL*	2	R4,E11	-2.20709	-0.0970848	4.77387e-11	3.45213e-09
MGNNPPVYIPYPRLPHPRL*	3	P5,Y11,L14	-2.20707	-0.807056	1.40179e-05	0.00029259
MPNNRPKYIPRPRNPHPRI*	5	P2,K7,R11,N14,I19	-2.20696	-0.827827	3.17785e-11	2.40039e-09
MGNNVPSYIPMPRPPHPRL*	3	V5,S7,M11	-2.2062	0.964747	6.8295e-12	6.05754e-10
MGNNRPVWVPQPRPPYPRL*	3	W8,V9,Y16	-2.20601	-0.799676	2.01833e-13	2.66767e-11
MGNNKPVYIPKPRRPHPRL*	3	K5,K11,R14	-2.20572	-0.138774	3.5866e-09	1.63953e-07
MGNNRPKYIPGPRPPHPRL*	2	K7,G11	-2.20514	-0.230517	4.21947e-19	2.3425e-16
MWNNRPVYIPNPRPPHQRL*	3	W2,N11,Q17	-2.20486	1.06034	7.50774e-11	5.18122e-09
MLNNRPIYIPQPRPPWPRL*	3	L2,I7,W16	-2.20447	-0.775256	8.36895e-12	7.25889e-10
MGENRPVYIEQPRPPFPRL*	3	E3,E10,F16	-2.20421	-0.788465	6.27105e-10	3.43775e-08
MTNNRPVYTPTPRPPHPRL*	3	T2,T9,T11	-2.20361	-0.762234	1.87189e-11	1.49682e-09
MGNNRMVYIKTPRPYHPRL*	4	M6,K10,T11,Y15	-2.2029	-0.342874	1.17053e-12	1.25459e-10
MGNHRPRYIAQPRPPHPRL*	3	H4,R7,A10	-2.20233	-0.480483	4.70961e-09	2.09957e-07
MGNKRPVYLPQPRPPWPRL*	3	K4,L9,W16	-2.20149	-0.560822	4.8987e-15	9.97447e-13
MFNARPVYIPQPVFPHPRL*	4	F2,A4,V13,F14	-2.20077	-0.761732	3.70838e-08	1.34304e-06
MGNNRPVYMPNTRPPHPRL*	3	M9,N11,T12	-2.19973	0.585657	2.12625e-12	2.13972e-10
MGYNRPVYMPRPRRPHPRL*	4	Y3,M9,R11,R14	-2.19917	-0.76078	1.69082e-13	2.2744e-11
MGNNEPVYIGQIRPPHPRL*	3	E5,G10,I12	-2.19853	0.0114243	4.99082e-19	2.71886e-16
MGNNRPIYIGEPRPPHTRL*	4	I7,G10,E11,T17	-2.1981	-0.776172	2.75967e-11	2.11843e-09
MGMNRMHYIPVPRPPHPRL*	4	M3,M6,H7,V11	-2.1979	-0.428386	1.40512e-10	9.0196e-09
MVNNCEVYIPMPRPPHPRL*	4	V2,C5,E6,M11	-2.19696	-0.386865	3.1417e-15	6.73882e-13
MGNNRPVYIHQPRPPHSTL*	3	H10,S17,T18	-2.19678	0.247569	0.000135623	0.00224092
MGNWRTVYINQPRPPHPRL*	3	W4,T6,N10	-2.19675	-0.47784	1.00975e-14	1.89776e-12
MWNNRPVYIPNPRYPHPRL*	3	W2,N11,Y14	-2.1962	-0.451725	8.49322e-16	2.08861e-13
MGNNRCVWIPENRPPHPRL*	4	C6,W8,E11,N12	-2.19595	-0.407346	2.6229e-10	1.57971e-08
MGTNRPEVMPQPRPPHPRL*	4	T3,E7,V8,M9	-2.19591	-0.521454	0.000622715	0.00858507
MGNNRPNYMPQPRQFHPRL*	4	N7,M9,Q14,F15	-2.1953	0.092635	0.0109451	0.0881798
MTNLRPVYIDQPRPPHPRL*	3	T2,L4,D10	-2.19526	-0.218798	3.60369e-16	9.83128e-14
MCNNRPVYIPEPRPPHPRL*	2	C2,E11	-2.19473	-0.764823	3.59617e-14	5.849e-12
MENNRMVYGPQPRPPHMRL*	4	E2,M6,G9,M17	-2.1944	-0.635158	1.36892e-15	3.18049e-13
MGNNRHVYIPAPRAPHQRL*	4	H6,A11,A14,Q17	-2.19353	-0.551927	1.79935e-10	1.12362e-08
MGNNRPVYIMQPRPPHERK*	3	M10,E17,K19	-2.19276	-0.217392	9.22036e-11	6.20493e-09
MGHNCPVYKPQPRPPHPRL*	3	H3,C5,K9	-2.19268	-0.387866	2.68685e-14	4.52384e-12
MVNNRPHDIYQPRPPHPRL*	4	V2,H7,D8,Y10	-2.19265	-0.78029	8.2713e-11	5.63577e-09
MGSNRPVYIPKPRPPHPRL*	2	S3,K11	-2.19226	1.41562	2.86598e-30	3.57427e-26
MGNCRPVYLGQPRPPHPRL*	3	C4,L9,G10	-2.19152	-0.179341	1.06416e-17	4.24205e-15
MGNNRPVYFPQKEPNHGRY*	6	F9,K12,E13,N15,G17,Y19	-2.19115	-0.50819	2.70749e-12	2.66175e-10
MGNNRPVYVGEPRPPHPRL*	3	V9,G10,E11	-2.19114	1.58764	1.03673e-21	1.14565e-18
MGNNRPVNKPQPRPPHPRV*	3	N8,K9,V19	-2.19066	0.127664	1.2447e-14	2.28281e-12
MMNNHPVYIPWPRPPHPRL*	3	M2,H5,W11	-2.19026	-0.679682	6.24469e-15	1.23619e-12
MMNNRPVYRPQPRPPHPRL*	2	M2,R9	-2.18983	-0.104002	6.53301e-14	9.84176e-12
MQNNRPVYMPKPRPPHPRL*	3	Q2,M9,K11	-2.1881	-0.0265782	1.63948e-18	7.84252e-16
MGNPRPVYIPEPRQPHPRL*	3	P4,E11,Q14	-2.18783	0.342037	1.90171e-16	5.50085e-14
MGNNRRMYWIQPRVPHPRL*	5	R6,M7,W9,I10,V14	-2.1878	-0.755793	5.92189e-12	5.32283e-10
MDMKRPVYIPQPRPPFPRL*	4	D2,M3,K4,F16	-2.18736	-0.175918	1.206e-14	2.21649e-12
MGNNKYVYIPEPRPPHPRL*	3	K5,Y6,E11	-2.18726	-0.731043	8.79427e-13	9.76765e-11
MQNRRPVYIPEPRPPHPRL*	3	Q2,R4,E11	-2.18689	-0.415643	1.8487e-12	1.88886e-10
MGNNRPVYILQCRPPHLRL*	3	L10,C12,L17	-2.18649	-0.282336	2.31367e-13	3.01242e-11
MGNCRPWYIPPPRPPHPRL*	3	C4,W7,P11	-2.18556	-0.476431	0.000589182	0.00818092
MTNNRPSYHPQPRPPHPRL*	3	T2,S7,H9	-2.18499	-0.450724	2.07879e-12	2.09741e-10
MGNNRPVYHPRPRPPKPRL*	3	H9,R11,K16	-2.18358	-0.192459	0.0103538	0.0845479
MGNNQPVYPPQPRPQQPRL*	4	Q5,P9,Q15,Q16	-2.18349	0.0226391	0.00322362	0.0341984
MVNNRPVYIAQPRPPHLRL*	3	V2,A10,L17	-2.18287	-0.30733	7.40256e-15	1.44009e-12
MGNNRPVWIPQPTPFHMRL*	4	W8,T13,F15,M17	-2.18286	-0.307943	5.43342e-12	4.94692e-10
MNNIQPVYWPVPRPPHPRL*	5	N2,I4,Q5,W9,V11	-2.18224	-0.806048	2.09505e-14	3.63613e-12
MGNNRPKWFPKPRLPHPRL*	5	K7,W8,F9,K11,L14	-2.18155	0.510162	5.19067e-22	6.3156e-19
MTNNRTKYEQQPRPPHPRL*	5	T2,T6,K7,E9,Q10	-2.18111	-0.497489	1.45898e-11	1.19679e-09
MGNNRPVRIVVPRPPHPRL*	3	R8,V10,V11	-2.18086	-0.407599	5.11227e-12	4.68803e-10
MGNIRPVHIPEPRPPHPRL*	3	I4,H8,E11	-2.18022	-0.0452961	1.23242e-07	3.98858e-06
MTNNRPVEWPQPRKPHLRL*	5	T2,E8,W9,K14,L17	-2.18002	-0.795572	8.97458e-11	6.06173e-09
MGNNRPVYIDQPRIPHPVK*	4	D10,I14,V18,K19	-2.17972	0.681326	0.00916425	0.0772815
MGYNRPVYIPQPKPPYPRL*	3	Y3,K13,Y16	-2.17848	-0.548797	7.65526e-16	1.90399e-13
MCRNRPVRPPQPRPPHPRL*	4	C2,R3,R8,P9	-2.17825	-0.707119	3.09071e-13	3.90475e-11
MGENRGVSIPEPRPPHPRL*	4	E3,G6,S8,E11	-2.17786	-0.640572	6.60632e-10	3.59502e-08
MGNNRNVYWPQPRSPHPRL*	3	N6,W9,S14	-2.17699	-0.191822	1.35142e-11	1.11722e-09
MGNNRPVYDGEPRPPHPRL*	3	D9,G10,E11	-2.17674	-0.692921	9.32728e-12	7.98891e-10
MGNNRPVYQPEPREPHPRL*	3	Q9,E11,E14	-2.1758	-0.574928	1.63824e-11	1.32547e-09
MGNNRPVYRPQPRMPYPRL*	3	R9,M14,Y16	-2.17576	-0.554666	1.22414e-07	3.96575e-06
MENNRPVYDRLPRPPHPRL*	4	E2,D9,R10,L11	-2.17544	-0.786638	1.56433e-10	9.91403e-09
MGNWRDVYIPQPREPHPRL*	3	W4,D6,E14	-2.17526	-0.746269	2.64436e-10	1.59181e-08
MGNGRPVYIYQPRPPIIRE*	5	G4,Y10,I16,I17,E19	-2.17505	-0.707192	0.000414026	0.00602029
MGNNMPWYIPNKRPPHPRL*	4	M5,W7,N11,K12	-2.17425	-0.67632	8.24969e-15	1.58372e-12
MGNNRLVYAPHVRPPHPRL*	4	L6,A9,H11,V12	-2.17351	-0.54532	4.36216e-10	2.48858e-08
MGNNNPVYWPQPRAPHPRL*	3	N5,W9,A14	-2.17324	-0.806645	1.29867e-12	1.37547e-10
MMNERPVYITQPRPPHPRL*	3	M2,E4,T10	-2.17278	-0.270449	7.51426e-14	1.11563e-11
MGNNRPVYIPAPRRPHMRC*	4	A11,R14,M17,C19	-2.17274	-0.81906	3.21933e-14	5.30027e-12
MGNMRPMYIAQVRPPHPRL*	4	M4,M7,A10,V12	-2.17257	-0.459776	2.20826e-06	5.47283e-05
MGRNRPVYWMQNRPPHPRL*	4	R3,W9,M10,N12	-2.17184	0.179516	1.51301e-13	2.06787e-11
MDNNRPVYWPQPKPPHMRL*	4	D2,W9,K13,M17	-2.17182	-0.627046	5.97799e-12	5.36911e-10
MWNWLPVYKPDPNPMEPRL*	8	W2,W4,L5,K9,D11,N13,M15,E16	-2.17172	0.197431	0.0249756	0.156106
MGNNRPNYMPQPRGFHPRL*	4	N7,M9,G14,F15	-2.17159	-0.611778	4.37613e-11	3.19962e-09
MGNNRPYYIPYPRPGTPRR*	5	Y7,Y11,G15,T16,R19	-2.17114	0.46492	0.0249006	0.155787
MGNNRPVYVPNPRPAHPRL*	3	V9,N11,A15	-2.17005	-0.132444	3.69152e-20	2.75443e-17
MGNNRPVYIGQRRPPHLRL*	3	G10,R12,L17	-2.16999	0.202991	7.81226e-17	2.49136e-14
MGNHRPVYWTQPRPPHPRL*	3	H4,W9,T10	-2.16897	0.131081	1.24394e-21	1.30839e-18
MENGRPVYLPQPRPPHPRL*	3	E2,G4,L9	-2.16812	-0.320385	5.11966e-15	1.0376e-12
MGNNRPVWILMPRPPHPRL*	3	W8,L10,M11	-2.16753	0.0378727	1.83369e-20	1.4788e-17
MGMFRPVYIPQPRPPSYRL*	4	M3,F4,S16,Y17	-2.16732	-0.681303	0.00417426	0.0421447
MGNNRPWYYPQPHPWHPRL*	4	W7,Y9,H13,W15	-2.16686	1.16029	1.09103e-21	1.18688e-18
MGHNRFPYIPQPRPPHPRL*	3	H3,F6,P7	-2.16676	-0.761045	4.3887e-11	3.20747e-09
MGNNRPWYYPQVRLPHPRL*	4	W7,Y9,V12,L14	-2.16666	-0.684304	9.68423e-14	1.38766e-11
MGNMRYGYIPQPRPPHPRL*	3	M4,Y6,G7	-2.16656	-0.40277	2.72852e-10	1.63795e-08
MGNNRPVRVPDPRPPHPRL*	3	R8,V9,D11	-2.16655	-0.117388	4.70978e-10	2.66748e-08
MGNNRHVNIPAPRPPHPRL*	3	H6,N8,A11	-2.16563	-0.243068	3.4993e-13	4.34704e-11
MNNIQPVYIPNPRPPHPRL*	4	N2,I4,Q5,N11	-2.16508	0.646766	2.42997e-18	1.11504e-15
MGNNRRVYIPKPRLPHPRL*	3	R6,K11,L14	-2.16399	-0.00913348	3.96959e-19	2.22024e-16
MWNNRQVYIGQPRQPHPRI*	5	W2,Q6,G10,Q14,I19	-2.16364	-0.729978	4.93112e-14	7.70099e-12
MGNNRPGYIPEPRWPHPRV*	4	G7,E11,W14,V19	-2.16313	-0.78179	2.51543e-13	3.25207e-11
MGNNRPVQIPKPRPPHMRL*	3	Q8,K11,M17	-2.16242	-0.142031	1.98201e-14	3.46059e-12
MGRSRPKYMPIPRPPHPRL*	5	R3,S4,K7,M9,I11	-2.16141	0.0130007	2.75604e-20	2.13394e-17
MGRNRPVYIPMPRPPNPRL*	3	R3,M11,N16	-2.16105	-0.308083	5.83416e-11	4.12573e-09
MMNMNNVYDEQPREPHPRL*	7	M2,M4,N5,N6,D9,E10,E14	-2.16066	-0.205146	1.17958e-16	3.5943e-14
MGNNRPVYHEQPRPPFPRL*	3	H9,E10,F16	-2.16034	0.00346272	5.80018e-11	4.10835e-09
MANMRPVYIVFPRPYHPRL*	5	A2,M4,V10,F11,Y15	-2.16027	-0.838179	6.41841e-14	9.71944e-12
MGNNRPVYIPQPRPHKPRL*	2	H15,K16	-2.15998	2.49931	7.36086e-06	0.000163398
MGNNKPTYIPQPRSPHPRL*	3	K5,T7,S14	-2.15998	-0.0437241	8.66501e-20	5.81887e-17
MGNNVPVYNNQPRPPHPRL*	3	V5,N9,N10	-2.15886	0.0449843	1.51781e-17	5.80523e-15
MWNNRTVYRPQPRPPHLRL*	4	W2,T6,R9,L17	-2.15766	-0.433801	7.47796e-11	5.16169e-09
MGNNRNVYIPNPRPPNPRL*	3	N6,N11,N16	-2.15752	-0.501193	7.16894e-10	3.86385e-08
MGNNRRVYIPNPRPPHPRL*	2	R6,N11	-2.15739	1.25546	9.53992e-22	1.07462e-18
MGNQKPVYHPQPRPPHPRL*	3	Q4,K5,H9	-2.15643	-0.80115	5.4588e-12	4.96667e-10
MGNNMPVYIPIPRPPHPRL*	2	M5,I11	-2.15625	0.996682	8.05647e-25	2.11527e-21
MKENRPVYIPRPRPPHPRL*	3	K2,E3,R11	-2.15624	-0.167097	4.60528e-15	9.44309e-13
MGNTRPLYIPQPRGPHPRL*	3	T4,L7,G14	-2.15611	-0.820703	2.45095e-09	1.16287e-07
MGKNRPVYIIQPRQPHPRL*	3	K3,I10,Q14	-2.15587	-0.674063	1.08617e-12	1.17718e-10
MYNYRPCYIAQPRPPHPRL*	4	Y2,Y4,C7,A10	-2.15577	-0.263074	5.7719e-16	1.47767e-13
MGNQRPAYWPQPRKPHPRL*	4	Q4,A7,W9,K14	-2.15523	-0.344765	8.30543e-09	3.48713e-07
MQYNRMVYIPQPCPPHPRL*	4	Q2,Y3,M6,C13	-2.15347	-0.451745	1.14514e-13	1.61242e-11
MCNNRPVYIPQPRNPHPRL*	2	C2,N14	-2.15291	0.244039	2.76031e-23	4.7955e-20
MTNNRPVWIPQPQPPHPRL*	3	T2,W8,Q13	-2.15288	-0.653465	1.79707e-09	8.79638e-08
MGLNRPRYIPQPRPPHPRL*	2	L3,R7	-2.15265	-0.504682	3.01487e-12	2.93059e-10
MGNNRPKYWPAPRPPHPRL*	3	K7,W9,A11	-2.15261	-0.375608	2.18732e-10	1.33557e-08
MGMNRPYYIPQPLPPHPRL*	3	M3,Y7,L13	-2.15255	-0.0367432	0.000157945	0.00256831
MIHNRPVYIPQPRPAHPRL*	3	I2,H3,A15	-2.15137	0.592983	2.9156e-18	1.31882e-15
MGNNRPVSMLQPREPHPRL*	4	S8,M9,L10,E14	-2.15112	0.842207	1.50181e-14	2.69768e-12
MGNHEPVYFPQPRPPHPRL*	3	H4,E5,F9	-2.15039	-0.396962	2.54492e-12	2.51823e-10
MGLNRVVYIPNPRPPHPRL*	3	L3,V6,N11	-2.14988	-0.586724	3.9291e-15	8.22071e-13
MQNNRPVYIPYPRPPHPRV*	3	Q2,Y11,V19	-2.14959	-0.353404	3.06967e-12	2.97675e-10
MGNNRPWYIPQPRKPYPRL*	3	W7,K14,Y16	-2.14748	0.76668	9.66271e-10	5.02937e-08
MALNRPVYIPGPRPPHPRL*	3	A2,L3,G11	-2.14748	-0.840504	3.54871e-11	2.65127e-09
MGNNRYGYIPQPRPPHPRI*	3	Y6,G7,I19	-2.14697	-0.441985	7.37104e-13	8.37604e-11
MGNNRYVYIPQPRELHLRL*	4	Y6,E14,L15,L17	-2.14602	-0.519885	1.92685e-11	1.53549e-09
MGNNRPMYAPQPYPPHPRL*	3	M7,A9,Y13	-2.14561	-0.437065	5.89927e-14	9.0431e-12
MGNMRPVCCVQPRLPHPRL*	5	M4,C8,C9,V10,L14	-2.14528	0.359962	0.000386222	0.00566507
MGNNRPKYWPNPLPPHPRL*	4	K7,W9,N11,L13	-2.14498	-0.219784	1.90142e-16	5.50085e-14
MLNNRTVYRPDPRPPHPRL*	4	L2,T6,R9,D11	-2.14496	-0.535741	4.57594e-12	4.243e-10
MDNNRPVYICNPRPPHLRL*	4	D2,C10,N11,L17	-2.14394	0.211211	5.00382e-16	1.30788e-13
MGKRRPVYWPQPRPPHPRN*	4	K3,R4,W9,N19	-2.1435	0.17948	2.41434e-13	3.13562e-11
MGNNRKVYWPMPRPPHPRL*	3	K6,W9,M11	-2.14285	0.309292	3.19525e-14	5.26808e-12
MGNMRMVYIPQPMPPHPRL*	3	M4,M6,M13	-2.14209	0.546841	1.87747e-18	8.84764e-16
MRNNRPVYYPQPRPPHPRL*	2	R2,Y9	-2.14141	-0.743935	6.63579e-12	5.90072e-10
MIHNRPVYIPQPRPPHARL*	3	I2,H3,A17	-2.14125	-0.767779	8.27721e-12	7.18646e-10
MGTNRTVYRPQPRPPHPRL*	3	T3,T6,R9	-2.14121	-0.459915	1.03438e-07	3.40053e-06
MGNNRPVYIDQPRTPQPVD*	5	D10,T14,Q16,V18,D19	-2.13924	0.654804	0.00765989	0.0675087
MRNNRPVYIPKPRPPHPRL*	2	R2,K11	-2.13865	0.885395	1.00003e-19	6.60133e-17
MLNNRPVYSLQPRVPHVRL*	5	L2,S9,L10,V14,V17	-2.1382	-0.652711	4.84761e-10	2.73691e-08
MGNNRPMYRPNPRPPHPRL*	3	M7,R9,N11	-2.1369	-0.763058	1.60832e-11	1.30428e-09
MRNERLVYIPMPRPPHPRL*	4	R2,E4,L6,M11	-2.13543	-0.287726	3.19606e-13	4.01317e-11
MGNNRRVYRAPPRPPHPRL*	4	R6,R9,A10,P11	-2.13515	-0.347654	2.0982e-12	2.11393e-10
MGNSRPVYIGEPRPPFPRL*	4	S4,G10,E11,F16	-2.13494	-0.102919	2.30613e-17	8.44129e-15
MKNNRGVYCNQPRPPHPRL*	4	K2,G6,C9,N10	-2.13479	-0.713754	1.14676e-10	7.53857e-09
MGNVLPVYIGQPRPPWPRL*	4	V4,L5,G10,W16	-2.13395	-0.058056	3.11108e-15	6.6937e-13
MWNNRPVDIRQPKPPHPRL*	4	W2,D8,R10,K13	-2.13329	-0.493171	7.5677e-14	1.12254e-11
MGGNRPVYQPRPRPPHPRL*	3	G3,Q9,R11	-2.13316	-0.599554	7.34951e-08	2.50092e-06
MGVNEPVYIPMPRPPHPRL*	3	V3,E5,M11	-2.13302	-0.454858	7.5194e-11	5.18721e-09
MGNTRPVYRPCPRPPHPRL*	3	T4,R9,C11	-2.13179	-0.270489	1.36688e-09	6.90456e-08
MVNNRPKYMPNPRPPHPRL*	4	V2,K7,M9,N11	-2.13098	-0.395839	7.15242e-15	1.39766e-12
MGNNRLVYIPAPRRPHPRL*	3	L6,A11,R14	-2.13024	-0.118697	1.93886e-19	1.18793e-16
MTNNRPVYFPQPRPPHPRI*	3	T2,F9,I19	-2.13008	-0.793479	1.91663e-13	2.54967e-11
MGNNRRVYIPSPRPPHPRK*	3	R6,S11,K19	-2.12983	-0.172211	1.57208e-14	2.81234e-12
MFNARPVYLPQPRPPHPRL*	3	F2,A4,L9	-2.12968	-0.412361	2.74098e-15	5.94502e-13
MGNMRPVYIPQPRAPPPRL*	3	M4,A14,P16	-2.12892	0.709387	2.98945e-14	4.96865e-12
MCNRRPVYVPKPRPPHPRL*	4	C2,R4,V9,K11	-2.1279	-0.215377	2.31217e-16	6.54832e-14
MGVNRPVYMPEPRPPHPRL*	3	V3,M9,E11	-2.12755	-0.719693	7.43448e-11	5.13573e-09
MVNNRSVYIPQPRRPHPRL*	3	V2,S6,R14	-2.12749	-0.398667	1.36534e-13	1.88598e-11
MGNNRPWYYPQPRPPHPRI*	3	W7,Y9,I19	-2.12743	-0.737374	1.70868e-12	1.7606e-10
MGENRPVYIYQPREPHPRL*	3	E3,Y10,E14	-2.12632	-0.218322	2.21694e-12	2.21884e-10
MGNNRRVYIHQPRKPHPRL*	3	R6,H10,K14	-2.12508	-0.344542	8.1358e-11	5.55862e-09
MRNNRPVYMPKPRPPHPRL*	3	R2,M9,K11	-2.12457	0.175023	2.75154e-17	9.85199e-15
MGTNRPVYIPKPRRPHPRL*	3	T3,K11,R14	-2.12368	0.206089	4.93525e-22	6.06826e-19
MGNKRPVYWPQPREPHPRL*	3	K4,W9,E14	-2.12363	-0.539025	7.01904e-12	6.20988e-10
MGNNRMVYIMAPRPPHPRL*	3	M6,M10,A11	-2.12311	-0.726831	5.8494e-13	6.86129e-11
MGGNRPVPIGQPRPPHPRL*	3	G3,P8,G10	-2.1226	-0.474165	5.39661e-11	3.85771e-09
MWNNRPVYIPQPRPPGQCL*	4	W2,G16,Q17,C18	-2.12203	1.23144	7.49046e-06	0.000166053
MGKNRPVYWPQPRTPHPRL*	3	K3,W9,T14	-2.12179	-0.127567	1.73168e-16	5.07298e-14
MNNSRPVYIPQPRPPHTRL*	3	N2,S4,T17	-2.12169	0.0911987	9.91243e-19	5.04579e-16
MGNRRPSYIPQPRPPHPRL*	2	R4,S7	-2.12131	0.00752265	9.35528e-17	2.93254e-14
MGTNRPVYWPMPRSPHPRL*	4	T3,W9,M11,S14	-2.1213	0.213399	3.42481e-18	1.51916e-15
MGPNRHVYIPQCRPPHPRL*	3	P3,H6,C12	-2.12104	-0.0586752	2.69406e-15	5.86146e-13
MGHQRPVYIPQPRPPYPRL*	3	H3,Q4,Y16	-2.12033	0.134105	5.74713e-11	4.07363e-09
MGNNCPVYIPQPREFHDRL*	4	C5,E14,F15,D17	-2.11987	-0.602133	0.000228419	0.00355849
MGNGRPVPIRMPRPDKPRL*	6	G4,P8,R10,M11,D15,K16	-2.11986	-0.464826	0.00301621	0.0324069
MGNCRTVYIPDPRPPHPRL*	3	C4,T6,D11	-2.11986	-0.671499	1.78557e-13	2.38896e-11
MGNFRRVYIPQPREPHPRL*	3	F4,R6,E14	-2.11919	-0.0772065	6.6431e-16	1.68099e-13
MGNHRPVYHPQPRPPHPRL*	2	H4,H9	-2.11871	0.784809	8.81938e-05	0.00152597
MGNNRPRYIEQPRQPHPRL*	3	R7,E10,Q14	-2.1184	0.0251361	1.65967e-17	6.25194e-15
MTNNRRVYCPQARPPHPRL*	4	T2,R6,C9,A12	-2.11835	-0.0654918	1.60909e-15	3.69423e-13
MGLLRPVYHPQARPPHPRL*	4	L3,L4,H9,A12	-2.11608	-0.255956	5.26589e-18	2.23976e-15
MGNARWVHIPQPRPPHPRL*	3	A4,W6,H8	-2.11566	-0.476875	4.01265e-11	2.95927e-09
MQRNRPVYIPDPRPPHPRL*	3	Q2,R3,D11	-2.11562	-0.663441	9.95057e-11	6.6299e-09
MCNNRPVYIHWPMCPHPRL*	5	C2,H10,W11,M13,C14	-2.11492	-0.2821	5.94567e-13	6.95785e-11
MMNNRPVYIPQPRDPHPRL*	2	M2,D14	-2.11348	0.101231	8.69009e-20	5.82451e-17
MDPNRPVYIPQPRPPHPRL*	2	D2,P3	-2.11279	2.05329	7.74615e-27	3.75687e-23
MGNKRPCYIPIPRAPHPRL*	4	K4,C7,I11,A14	-2.1113	-0.0234352	8.59979e-20	5.79737e-17
MGNNRPRYIPQAREPHPRL*	3	R7,A12,E14	-2.11126	0.268331	5.86477e-15	1.1696e-12
MGANRPVYIYHPNPIIPRL*	6	A3,Y10,H11,N13,I15,I16	-2.11099	-0.490313	0.0200642	0.134837
MLNNRPVYSPQPRPPYPRL*	3	L2,S9,Y16	-2.11089	-0.737599	2.81802e-12	2.75721e-10
MQIYRPVYKPQPRPPHPRL*	4	Q2,I3,Y4,K9	-2.11065	-0.00804329	6.53909e-15	1.285e-12
MMNNYYVYIWQPRPPHPRL*	4	M2,Y5,Y6,W10	-2.11065	-0.630392	1.99047e-13	2.63184e-11
MGNNRHVGIPQPRPLHPWL*	4	H6,G8,L15,W18	-2.11008	0.517123	0.00627598	0.0580302
MPNNRPVYTPQARPPHMRL*	4	P2,T9,A12,M17	-2.11004	0.469218	1.03873e-18	5.27216e-16
MGQNRPVYMPWPRGPHPRL*	4	Q3,M9,W11,G14	-2.10998	-0.198975	3.37965e-16	9.30733e-14
MMNNRPVYIPYPRPPHARL*	3	M2,Y11,A17	-2.10991	1.29183	1.28882e-26	5.62569e-23
MGNNRPVYHNQPRRPHPRL*	3	H9,N10,R14	-2.10934	0.162192	1.48286e-12	1.54756e-10
MGNAWPVYIPGPRPPHPRI*	4	A4,W5,G11,I19	-2.1091	-0.371635	6.92584e-12	6.13365e-10
MGNNRVIYIPIPRPPHPRL*	3	V6,I7,I11	-2.10893	-0.119975	5.47483e-16	1.40989e-13
MHNNRPEYIWQPRPPHPRL*	3	H2,E7,W10	-2.10882	-0.833618	1.12182e-09	5.76171e-08
MGNNRPVYWMQPRPPYPRL*	3	W9,M10,Y16	-2.10856	-0.730159	1.97482e-11	1.56907e-09
MGNNRPVYIPEPRKPHPRK*	3	E11,K14,K19	-2.10768	-0.753219	1.50909e-08	5.97069e-07
MGNNRPVYWPKPRPPWPRL*	3	W9,K11,W16	-2.10676	-0.306684	4.17014e-10	2.38999e-08
MGNNRRTNDPQPRPPWPRL*	5	R6,T7,N8,D9,W16	-2.1067	1.91594	1.80858e-06	4.57049e-05
MDNNRPVWIPDPRTPHPRL*	4	D2,W8,D11,T14	-2.10653	-0.369497	8.92566e-13	9.87902e-11
MGGNRPVYMPQPRFCHPRL*	4	G3,M9,F14,C15	-2.10607	-0.33352	0.00887346	0.0754781
MGNNRPIYIPQFRPFHPRL*	3	I7,F12,F15	-2.10579	-0.414836	2.65665e-09	1.25196e-07
MGNARPVYIGQCRPPHPRL*	3	A4,G10,C12	-2.10578	-0.382742	2.16275e-13	2.83624e-11
MRNNRPVYVPQPRPPYPRL*	3	R2,V9,Y16	-2.10573	-0.296598	2.69731e-07	8.13383e-06
MGNNRHVYWLQPRDPHPRL*	4	H6,W9,L10,D14	-2.10494	-0.43873	3.08882e-15	6.66221e-13
MGNDRSVYLPQARPPHPRL*	4	D4,S6,L9,A12	-2.10484	-0.80875	2.4437e-10	1.47995e-08
MGANRPVYIPNPLPPHMRL*	4	A3,N11,L13,M17	-2.10482	1.56759	1.57692e-20	1.28659e-17
MGNNRHVTCQQWRPPHERL*	6	H6,T8,C9,Q10,W12,E17	-2.10482	-0.219815	1.22829e-13	1.71429e-11
MGNNRPRYIPKPRPPHPRL*	2	R7,K11	-2.104	-0.454142	2.24759e-15	4.97374e-13
MGNGRPVYIPQPRRWHPRL*	3	G4,R14,W15	-2.10387	0.280346	7.61698e-17	2.44022e-14
MGHNCPGYIPYPRPPHPRL*	4	H3,C5,G7,Y11	-2.10348	0.293159	1.21482e-16	3.6888e-14
MGNNVPVHQPQPRPPHPRL*	3	V5,H8,Q9	-2.10321	-0.0375997	7.12046e-08	2.43008e-06
MGQNRHVYIPQPQPPYPRL*	4	Q3,H6,Q13,Y16	-2.10253	0.524804	5.27242e-16	1.36785e-13
MGNNRPVYIPIQEPRHPRN*	5	I11,Q12,E13,R15,N19	-2.10226	0.0362456	0.0272838	0.165284
MANNRHVYIPAPRPPHPRL*	3	A2,H6,A11	-2.10214	-0.474015	6.53556e-10	3.56206e-08
MGTNRPRYIPQPRPPHPRL*	2	T3,R7	-2.10196	-0.696169	6.43296e-15	1.267e-12
MGVSRPVTIMQPRPPHPRL*	4	V3,S4,T8,M10	-2.10181	-0.603494	1.35006e-12	1.42515e-10
MGNNRPVYWWQRRPPHPRL*	3	W9,W10,R12	-2.10049	0.197113	4.39021e-15	9.05681e-13
MEENRPVYIPQPMPPHPRL*	3	E2,E3,M13	-2.10039	-0.648355	2.8717e-13	3.66518e-11
MGRNRPVYIPKPRPRHPIT*	5	R3,K11,R15,I18,T19	-2.09932	-0.452338	3.57198e-07	1.05093e-05
MGNNQPVKIPQPRPPHPRL*	2	Q5,K8	-2.09887	1.55516	9.37738e-16	2.28671e-13
MGNNRPVMIPFPRPDKPRL*	4	M8,F11,D15,K16	-2.0987	-0.604555	0.00233145	0.0262456
MGNNRTMYICQPREPHPRL*	4	T6,M7,C10,E14	-2.09859	0.428432	6.59689e-12	5.86912e-10
MGNNRPVYDPEPRPPHLRL*	3	D9,E11,L17	-2.09851	1.6616	6.45407e-29	4.89947e-25
MGNNRRVYQPQPRHPHPRL*	3	R6,Q9,H14	-2.09842	-0.21244	2.71758e-16	7.62843e-14
MEANRPVYIPRPRPPHPRL*	3	E2,A3,R11	-2.09814	-0.572411	5.13895e-11	3.68635e-09
MGNNRPVYICQPRQPHPRL*	2	C10,Q14	-2.09789	0.415312	9.03813e-05	0.00155842
MGNNVPVYIQQTRPPHPRL*	3	V5,Q10,T12	-2.0971	0.00206812	2.25498e-19	1.35299e-16
MGNNRPVYIWDWVHMEPRL*	7	W10,D11,W12,V13,H14,M15,E16	-2.09666	0.147129	0.0235561	0.150187
MMNNRPVYVPQPRPPWPRL*	3	M2,V9,W16	-2.09626	-0.35167	4.57844e-16	1.20937e-13
MGNNRDCYIPIPRPPHPRL*	3	D6,C7,I11	-2.09566	1.29136	3.61583e-23	5.94866e-20
MGQNRPVYIPQPRPPYPRL*	2	Q3,Y16	-2.0956	0.224804	1.59366e-21	1.63678e-18
MRNNRPVYIPTPVPPHPRL*	3	R2,T11,V13	-2.09552	-0.661446	5.25218e-13	6.22981e-11
MTNNRPVYDPQARPPHLRL*	4	T2,D9,A12,L17	-2.09543	0.109322	1.0241e-14	1.92059e-12
MGNMRPVYRPQPRPPHPRL*	2	M4,R9	-2.0951	-0.532386	3.71702e-14	6.02311e-12
MGNNRPVYIDQPRCPTPRT*	4	D10,C14,T16,T19	-2.09506	0.637269	0.00420252	0.0423684
MGNNRPVYMPEPRPPHPRE*	3	M9,E11,E19	-2.09423	-0.202153	1.21987e-14	2.24081e-12
MGNNRPVYMLQPREPHPRL*	3	M9,L10,E14	-2.09313	-0.807783	4.51316e-07	1.29925e-05
MGNNRPVPIGFPRPPHPRL*	3	P8,G10,F11	-2.09307	0.0907917	6.20451e-16	1.57801e-13
MGNNRPVFWPIPRPPHPRL*	3	F8,W9,I11	-2.09263	-0.351789	3.11742e-13	3.93422e-11
MGNNRPVWIAQPRPYHPRL*	3	W8,A10,Y15	-2.09263	1.31667	1.02004e-28	6.98428e-25
MGNNRPKYIPMPRPPHPRL*	2	K7,M11	-2.09242	0.90622	4.207e-21	3.98935e-18
MGNHEPVYKPQPRPPHPRL*	3	H4,E5,K9	-2.09215	0.0520262	9.60512e-19	4.90365e-16
MGNERPVYVPQKRPPHPRL*	3	E4,V9,K12	-2.0907	-0.534987	2.8869e-14	4.80964e-12
MGRVRPVYRWQPRDPHPRL*	5	R3,V4,R9,W10,D14	-2.09065	-0.610169	1.77947e-11	1.42749e-09
MGNNRPQYEPQPRPAHPRL*	3	Q7,E9,A15	-2.09061	-0.382621	7.82874e-10	4.17947e-08
MGNNRPWYHPNPRPPHPRL*	3	W7,H9,N11	-2.09053	-0.431878	4.78111e-11	3.45664e-09
MGNNRPVEIPQPRQFHPRL*	3	E8,Q14,F15	-2.08994	-0.170065	0.0248091	0.155371
MGNGRPVYIPQPKPPVPRL*	3	G4,K13,V16	-2.0899	1.85523	0.00145393	0.0177157
MGQNRKVYDPQPRPPHPRL*	3	Q3,K6,D9	-2.08893	-0.0384181	9.56249e-14	1.37247e-11
MGNNRPVYFGQPRPYHPRL*	3	F9,G10,Y15	-2.08837	-0.534802	4.60719e-12	4.27085e-10
MGKNTPVYIPKPRPPHPRL*	3	K3,T5,K11	-2.08779	-0.155556	1.28342e-13	1.78554e-11
MGNAWPVYCPQPRPPHPRL*	3	A4,W5,C9	-2.08758	-0.750436	5.48559e-10	3.05512e-08
MGNNRPKYIPQPFPPFPRL*	3	K7,F13,F16	-2.08755	-0.611652	1.55587e-12	1.6194e-10
MCYNRPNYIPQPRPPHPRL*	3	C2,Y3,N7	-2.08727	-0.685994	2.45303e-12	2.43282e-10
MMNNRPVYVPQPRGFHPRL*	4	M2,V9,G14,F15	-2.08661	0.392186	3.58431e-17	1.24665e-14
MGNNRRVYIPWPRTPHPRL*	3	R6,W11,T14	-2.08619	-0.659971	7.20026e-08	2.45515e-06
MGHNWPQYIPQPRPPHPRL*	3	H3,W5,Q7	-2.08615	0.342019	6.34023e-18	2.64516e-15
MGNTRMHYIPAPRMPHPRL*	5	T4,M6,H7,A11,M14	-2.08554	-0.795556	3.60402e-12	3.43014e-10
MGNNRPVKILQPREPHPRL*	3	K8,L10,E14	-2.08532	0.613076	2.45172e-17	8.92739e-15
MFHNRPVYVPQPRMPHPRL*	4	F2,H3,V9,M14	-2.08499	-0.373531	1.41798e-16	4.23211e-14
MRNNRGVYDPQPRPPHPRL*	3	R2,G6,D9	-2.08479	-0.600584	8.11336e-11	5.54564e-09
MENNRMVYIMQPRMPHPRL*	4	E2,M6,M10,M14	-2.08475	-0.64046	8.79333e-08	2.94544e-06
MTNNIPVYIRQPRPPHPRL*	3	T2,I5,R10	-2.08444	-0.156906	6.1036e-14	9.29917e-12
MMCNRPVYWPQGRPPHPRL*	4	M2,C3,W9,G12	-2.08403	0.0667032	5.42132e-16	1.39817e-13
MGNGRPVLIPQPRDPHPRL*	3	G4,L8,D14	-2.08402	1.23612	1.41572e-05	0.000295234
MGNDRPGKIPQPRPPHPRL*	3	D4,G7,K8	-2.08393	-0.033347	1.00113e-07	3.30615e-06
MDNNWDVYKPQPRPPHPRL*	4	D2,W5,D6,K9	-2.08381	0.0652927	7.54832e-19	3.95776e-16
MGNMRPVYLPAPRPPHPRL*	3	M4,L9,A11	-2.08326	-0.239851	1.1677e-13	1.64154e-11
MGNNRPVYIEEPLPPHPRI*	4	E10,E11,L13,I19	-2.08322	-0.295498	1.89693e-09	9.23344e-08
MKENRPVYIPQPRPPHPRC*	3	K2,E3,C19	-2.08318	-0.338559	2.59991e-15	5.66721e-13
MGNNRPVYIRQWRPYHPDL*	4	R10,W12,Y15,D18	-2.08267	-0.750072	2.34286e-11	1.82699e-09
MMNMNNVYIPQPMPPHPRL*	5	M2,M4,N5,N6,M13	-2.08174	0.346829	2.25554e-22	3.00623e-19
MWNNVPVYIPQPRFPHPRL*	3	W2,V5,F14	-2.08097	-0.661609	3.89604e-10	2.25397e-08
MGNNRRVARPQPRQYHPRL*	5	R6,A8,R9,Q14,Y15	-2.08016	-0.690574	1.37476e-09	6.93935e-08
MGMNRYVIIGQPRPPHPRL*	4	M3,Y6,I8,G10	-2.08012	-0.283162	5.89766e-17	1.9484e-14
MGNNRPVYIPQPRRPNMRL*	3	R14,N16,M17	-2.08002	1.70084	2.69409e-31	4.95144e-27
MGQNAETYIPQPRRPHPRL*	5	Q3,A5,E6,T7,R14	-2.08	-0.324765	1.54346e-11	1.25987e-09
MDNNRQVYIGQPRPPHPRL*	3	D2,Q6,G10	-2.07958	1.11551	2.98462e-25	8.75821e-22
MGDNRPVYWPLPRPPHPRL*	3	D3,W9,L11	-2.07936	-0.167454	3.40977e-17	1.19547e-14
MGNNRYVYMPAPRPPHPRL*	3	Y6,M9,A11	-2.07922	-0.64754	1.94508e-13	2.57866e-11
MGNNRPVYIVEPRPPHPRL*	2	V10,E11	-2.07887	1.37137	2.88078e-20	2.22558e-17
MPNNRPVYFPDPRPPHPRL*	3	P2,F9,D11	-2.07861	2.33512	1.56299e-25	4.87318e-22
MLNIRVVYIRQPRPPHPRL*	4	L2,I4,V6,R10	-2.07856	-0.744632	1.41555e-09	7.1144e-08
MMNNRPVYIPQPRPPNPRL*	2	M2,N16	-2.0785	0.652419	1.72937e-23	3.09689e-20
MGNNRPMYIPEPRWPHFRL*	4	M7,E11,W14,F17	-2.07838	0.385854	1.43477e-12	1.50314e-10
MRTKRPVYIWQPRDPHPRL*	5	R2,T3,K4,W10,D14	-2.07831	-0.658781	2.59695e-08	9.75634e-07
MGNNRVVYIPMTRPPHPRL*	3	V6,M11,T12	-2.07814	0.358125	5.4518e-12	4.96159e-10
MGNNRPWYIGQPRPYHPRL*	3	W7,G10,Y15	-2.07813	-0.304478	2.36338e-06	5.82339e-05
MINWRPVYIPMTRPPHPRL*	4	I2,W4,M11,T12	-2.07731	-0.81229	6.32986e-08	2.18525e-06
MGNNRPVYIEVPRPPHPRL*	2	E10,V11	-2.07725	-0.790086	7.48652e-10	4.01456e-08
MKTNRPLYWWHPRPCHPRL*	7	K2,T3,L7,W9,W10,H11,C15	-2.07719	-0.619465	3.8002e-15	7.98932e-13
MGNNRPSYKPSPRPPHPRL*	3	S7,K9,S11	-2.07713	-0.513913	4.21688e-12	3.94252e-10
MGNNRPVYWPQPVLPHPRL*	3	W9,V13,L14	-2.07702	0.899914	1.01086e-19	6.66021e-17
MGNGRAVYIPQPRSPHPRI*	4	G4,A6,S14,I19	-2.07477	-0.337617	3.29401e-10	1.94007e-08
MSNNEPVYYPQPRPPHPRL*	3	S2,E5,Y9	-2.07419	-0.713078	2.55275e-11	1.97347e-09
MGNNRYCYIPQPRQYHPRL*	4	Y6,C7,Q14,Y15	-2.07301	3.67867	2.77699e-29	2.25517e-25
MGNNRKVYIPQPRIPYPRL*	3	K6,I14,Y16	-2.07186	-0.535771	5.15425e-08	1.81127e-06
MCNDRPVYIPFPRPPHPRL*	3	C2,D4,F11	-2.07165	-0.257924	4.03155e-15	8.40486e-13
MGNNEPVYIPEPRPPHLRL*	3	E5,E11,L17	-2.07145	0.854623	1.60538e-12	1.66547e-10
MHNNRPVYWPEPRPPHPRL*	3	H2,W9,E11	-2.07124	-0.391604	6.05694e-14	9.23211e-12
MGNNRPVYPQPPRPPHPRL*	3	P9,Q10,P11	-2.07082	-0.0978195	1.6554e-14	2.9448e-12
MRNNRPVYIPQPRPPFPRL*	2	R2,F16	-2.07081	2.5064	2.07791e-17	7.68649e-15
MSNNRPVYIAQPRSPHPRL*	3	S2,A10,S14	-2.07053	0.263227	1.54138e-16	4.56528e-14
MGNNRPVYYQQPQPPHPRL*	3	Y9,Q10,Q13	-2.07051	0.681691	1.13322e-23	2.1863e-20
MFNNRPEYIVQPRMPHPRL*	4	F2,E7,V10,M14	-2.07037	-0.656192	6.3253e-13	7.32843e-11
MGNKWPVYVPYPRPPHPRL*	4	K4,W5,V9,Y11	-2.0702	-0.732963	3.77893e-13	4.65631e-11
MGNNRPDYWPWPRTPHPRL*	4	D7,W9,W11,T14	-2.07015	-0.58315	4.36405e-12	4.07139e-10
MGNNRPVEIPMPRPPHPRR*	3	E8,M11,R19	-2.07011	-0.750961	6.18471e-10	3.39575e-08
MGINRPVYMPGPRPPHPRL*	3	I3,M9,G11	-2.06988	-0.692645	1.3424e-11	1.11082e-09
MGNKRKVYIMQPRPPHPRL*	3	K4,K6,M10	-2.06945	-0.787907	1.65674e-12	1.71468e-10
MYNTRPCYIPQPRPPHPRL*	3	Y2,T4,C7	-2.06927	-0.574454	1.43141e-11	1.17611e-09
MGNNAPVWMPQPRKPHMRL*	5	A5,W8,M9,K14,M17	-2.06922	-0.732284	1.0023e-09	5.20216e-08
MRTKRPVYIRQPRPPHPRL*	4	R2,T3,K4,R10	-2.06817	-0.361887	4.44459e-14	7.01015e-12
MGMNRPMYIPMPRPPHPRL*	3	M3,M7,M11	-2.068	-0.0270271	9.46502e-18	3.80781e-15
MSNNRPIYIPFPRPPHPRL*	3	S2,I7,F11	-2.06796	-0.646636	7.25517e-13	8.274e-11
MGNNRYVYLPNPRPPHPRL*	3	Y6,L9,N11	-2.0678	-0.747415	4.52356e-11	3.29294e-09
MQNNRKWYIPQPRPPHPRL*	3	Q2,K6,W7	-2.06741	-0.189122	5.55798e-15	1.11735e-12
MSNNRHMYIPQPRPPHPRL*	3	S2,H6,M7	-2.06716	-0.612734	4.42997e-11	3.23493e-09
MGNNRPVYIPQPPWPHLRL*	3	P13,W14,L17	-2.06672	-0.800517	8.35141e-10	4.42636e-08
MQNHRPVYIPQPRLPHPRL*	3	Q2,H4,L14	-2.06628	0.436802	3.54775e-19	2.0177e-16
MKNNRNVYIPQCFPPHPRL*	4	K2,N6,C12,F13	-2.06603	-0.71442	2.16293e-13	2.83624e-11
MGNIRPCYICQPREPHPRL*	4	I4,C7,C10,E14	-2.06578	0.0907545	2.12659e-16	6.07694e-14
MGNSRPKYIPQPRPPHPRL*	2	S4,K7	-2.06568	-0.0829921	9.70842e-20	6.42078e-17
MGNNRFVYIPHPRPYHQRL*	4	F6,H11,Y15,Q17	-2.06516	0.84692	1.28293e-22	1.82856e-19
MGNNRPVYILMPRPPHLRL*	3	L10,M11,L17	-2.06463	-0.638719	1.81822e-09	8.88996e-08
MCVNRPVYIWQPRPPHPRL*	3	C2,V3,W10	-2.0645	-0.681879	3.02969e-11	2.30343e-09
MRNNRPVYIPWPRPPHPRL*	2	R2,W11	-2.06449	-0.0566911	3.77016e-16	1.02295e-13
MGNNRAVYWPEPRQPHPRL*	4	A6,W9,E11,Q14	-2.06447	0.809549	8.01594e-15	1.54698e-12
MGNNRPVYWPEPREPHPRL*	3	W9,E11,E14	-2.06437	0.0367085	1.63408e-18	7.82743e-16
MGQNRPVWIPQPRNPHPRL*	3	Q3,W8,N14	-2.06432	-0.24339	5.58062e-15	1.12061e-12
MGNNRGVYIPQPRPPYPRL*	2	G6,Y16	-2.06418	0.183557	6.4377e-14	9.73488e-12
MGNNRQVYIPQPVRPHPRL*	3	Q6,V13,R14	-2.06372	0.0899573	8.80186e-19	4.51336e-16
MGRNRPVYDRQPRPPHPRL*	3	R3,D9,R10	-2.06282	1.45098	2.68726e-24	6.0185e-21
MGNNRKRYIPKPRHPHPRL*	4	K6,R7,K11,H14	-2.06269	0.0898968	9.66446e-15	1.82029e-12
MGRNRPTVIPQPRPPHPRL*	3	R3,T7,V8	-2.06213	-0.174526	7.00227e-15	1.36985e-12
MENNRMVYIIQPRPPHPRL*	3	E2,M6,I10	-2.06192	-0.0350279	6.79863e-16	1.71661e-13
MTNNRMVYIPSPRPPHPRL*	3	T2,M6,S11	-2.06176	-0.532607	3.18385e-13	4.0007e-11
MNNNRPVYIPQWMPNHARL*	5	N2,W12,M13,N15,A17	-2.06141	-0.748274	1.23329e-09	6.28154e-08
MCNNRPVYMPTPRPPHPRL*	3	C2,M9,T11	-2.06137	-0.105773	1.71482e-18	8.14711e-16
MGNARPVWFWQPRPPHPRL*	4	A4,W8,F9,W10	-2.06126	-0.652355	4.17667e-10	2.39253e-08
MGNNREVYWPQPRQPHPRL*	3	E6,W9,Q14	-2.06075	0.313442	3.51778e-16	9.62754e-14
MGPNNPVYVPQPRPPHPRL*	3	P3,N5,V9	-2.06064	-0.669087	2.79012e-14	4.67294e-12
MGNNRPVYTGQHRPPHPRL*	3	T9,G10,H12	-2.06035	-0.204686	2.92422e-14	4.86949e-12
MGNNRRVPITDPRPPHPRL*	4	R6,P8,T10,D11	-2.05996	0.0173767	1.85752e-20	1.49114e-17
MLNLRPVYMPRPRPPHPRL*	4	L2,L4,M9,R11	-2.0597	-0.454108	1.60898e-10	1.01693e-08
MGNNRPVYIPGPGPPYPHL*	4	G11,G13,Y16,H18	-2.05939	0.165538	8.87976e-08	2.97154e-06
MCNNRPVYRPQPRWPHLRL*	4	C2,R9,W14,L17	-2.05926	-0.778061	7.36624e-12	6.48911e-10
MDNNRPVYIPNPRPPHPRL*	2	D2,N11	-2.05919	1.13869	1.15585e-23	2.2177e-20
MGNNRPVYSPIPRKPHLRL*	4	S9,I11,K14,L17	-2.05902	0.165343	2.29144e-15	5.05797e-13
MMNNRPVYIPQPRKPHPRL*	2	M2,K14	-2.05881	-0.431561	1.10616e-10	7.29362e-09
MMNNRPVAAPQNRPPHPRL*	4	M2,A8,A9,N12	-2.05861	-0.559317	1.01998e-13	1.4514e-11
MGNNRPMYIPKPRHPHPRL*	3	M7,K11,H14	-2.05858	0.188546	2.14118e-13	2.81407e-11
MWNNRNVYITQPRPPHPRL*	3	W2,N6,T10	-2.05843	-0.636361	1.3022e-11	1.08114e-09
MGRNRPVYQPHPRPPHPRL*	3	R3,Q9,H11	-2.05827	0.0901971	3.42176e-17	1.19727e-14
MGNNRCVYWPQPRPYHQRL*	4	C6,W9,Y15,Q17	-2.0582	-0.773761	6.93701e-12	6.14042e-10
MKNNRPVYIPRPRPPHPRL*	2	K2,R11	-2.05744	0.466752	1.0581e-18	5.35489e-16
MWNNRPVYIPEPRPAHPRL*	3	W2,E11,A15	-2.05743	-0.0602764	3.74661e-14	6.06543e-12
MPNNRPVDIRQPRPPHPRL*	3	P2,D8,R10	-2.05672	-0.710907	1.18599e-07	3.85288e-06
MGNNRLIYIPQPRGPHPRL*	3	L6,I7,G14	-2.05629	-0.652078	3.22667e-11	2.43358e-09
MGNNQPVYIAMPRPPHPRL*	3	Q5,A10,M11	-2.05622	-0.592013	6.10724e-10	3.35691e-08
MLNNRNVYIPQPRPPHMRL*	3	L2,N6,M17	-2.05611	-0.737058	3.91572e-11	2.89573e-09
MANNRHVYICNPRPPHPRL*	4	A2,H6,C10,N11	-2.05564	-0.542425	6.60946e-12	5.8788e-10
MGQNRPGYIPQPRPPHPRL*	2	Q3,G7	-2.05533	0.0789862	1.18506e-13	1.66328e-11
MENNRYIYLRQPRPPHPRL*	5	E2,Y6,I7,L9,R10	-2.05501	-0.745233	1.28283e-08	5.15728e-07
MGNEVPVYIPEPRPPHPRL*	3	E4,V5,E11	-2.05481	0.0385965	4.1229e-20	3.05024e-17
MGNNRPVYIGMPRPPHPRL*	2	G10,M11	-2.05479	2.9687	1.36204e-24	3.30293e-21
MGNHRPVYIPDPRVPHPRL*	3	H4,D11,V14	-2.05399	-0.225369	1.3032e-08	5.23258e-07
MKNNRPVYWPQQRPPHPRL*	3	K2,W9,Q12	-2.05371	-0.247429	9.484e-14	1.36344e-11
MHNNQPVYRPQPRPPHPRL*	3	H2,Q5,R9	-2.0537	-0.0450433	2.91785e-15	6.30513e-13
MENNRMIYIEEPLPPHPRL*	6	E2,M6,I7,E10,E11,L13	-2.05321	-0.427694	9.24216e-11	6.21601e-09
MPNERPVYRPQPRPPHPRL*	3	P2,E4,R9	-2.05306	0.434704	3.03606e-17	1.07415e-14
MRNNRPVDIPQVRPPHPRL*	3	R2,D8,V12	-2.05301	1.09473	1.18872e-24	2.94397e-21
MGNNRPWYIPETRPPHPRL*	3	W7,E11,T12	-2.05287	-0.673213	3.36821e-09	1.54964e-07
MGNNRPKYIPAPRPPHPRL*	2	K7,A11	-2.05286	1.01972	3.08728e-18	1.3857e-15
MGNNRCVYIPDPRLPHPRL*	3	C6,D11,L14	-2.0525	3.40495	7.28422e-23	1.11563e-19
MGCERPVYIPQPRPPHFRL*	3	C3,E4,F17	-2.05221	-0.311547	9.43937e-15	1.78367e-12
MGNNRLVYIPRPRRPHPRL*	3	L6,R11,R14	-2.05167	-0.618142	2.25186e-10	1.37185e-08
MRNNRPVTWPQPRPPHPRL*	3	R2,T8,W9	-2.05128	-0.568586	5.95787e-13	6.96543e-11
MGNNRPVYIPQPRFDKPRL*	3	F14,D15,K16	-2.05111	-0.428518	0.0207305	0.137926
MTNNRPHYMPQPREPHPRL*	4	T2,H7,M9,E14	-2.05022	-0.74249	1.81694e-12	1.86008e-10
MSNNRDVYKPQPWPPHPRL*	4	S2,D6,K9,W13	-2.05022	-0.559036	4.655e-11	3.37736e-09
MGNNREVYIEQPRQPHPRL*	3	E6,E10,Q14	-2.05014	0.100081	2.68759e-16	7.55121e-14
MGNNRPMYIPQPRPRNPHL*	4	M7,R15,N16,H18	-2.04988	1.58838	5.88527e-06	0.000133363
MGNRRPVYWPQARPPHPRL*	3	R4,W9,A12	-2.04922	0.935108	1.59249e-17	6.04452e-15
MGNNNWVYIGQPRPPHPRL*	3	N5,W6,G10	-2.04915	-0.508422	1.78317e-14	3.14486e-12
MFNARPMYIPQPRPPWPRL*	4	F2,A4,M7,W16	-2.04903	-0.765594	7.54682e-13	8.53967e-11
MVNNCEVYIPQHRPPHPRL*	4	V2,C5,E6,H12	-2.04833	-0.440629	1.43305e-06	3.70902e-05
MGNNRPVYWGEPRPPHPRL*	3	W9,G10,E11	-2.04831	0.138037	5.07371e-13	6.03863e-11
MGNTRPGYIPQPRPPHPRL*	2	T4,G7	-2.04824	-0.522829	1.60568e-09	7.9634e-08
MWEARPQYIPIPRPPHPRL*	5	W2,E3,A4,Q7,I11	-2.04811	0.420622	1.4535e-10	9.28576e-09
MGNNRTPYIPAPRPPHPRL*	3	T6,P7,A11	-2.04693	-0.706175	4.04787e-10	2.33061e-08
MGNNRPCYHPEARPPHPRL*	4	C7,H9,E11,A12	-2.04672	-0.682513	1.15671e-12	1.24245e-10
MGNNRPVYWQPPRPPHPRL*	3	W9,Q10,P11	-2.0464	1.44616	1.02451e-26	4.78688e-23
MCNNRCVYIPQPRPPHPRL*	2	C2,C6	-2.04633	0.0627436	1.67296e-15	3.81578e-13
MANNRPLYIPMPRPPHPRL*	3	A2,L7,M11	-2.04627	-0.0744581	8.10217e-14	1.18927e-11
MGANRPWYIGQPRPPHPRL*	3	A3,W7,G10	-2.04608	-0.588854	1.20898e-10	7.90293e-09
MPNNRPVYLGQPRPPHPRL*	3	P2,L9,G10	-2.04468	0.182478	4.47935e-17	1.53502e-14
MGNNRPVYVPQPRPPNCSL*	4	V9,N16,C17,S18	-2.04443	0.180208	9.00029e-05	0.00155327
MGNNRQGYIPQPRPPHPRL*	2	Q6,G7	-2.04405	0.0511587	8.37103e-10	4.43305e-08
MWNNRPVYANSPRPPHPRL*	4	W2,A9,N10,S11	-2.04379	-0.52278	3.10166e-12	3.00359e-10
MDNNRPGYIPQPRPPHPRL*	2	D2,G7	-2.04365	-0.779534	7.93219e-10	4.22629e-08
MWNNRSVYIFQPRPPHLRL*	4	W2,S6,F10,L17	-2.04359	-0.66827	1.22354e-06	3.20909e-05
MGQNRKVRIPNPRPPHPRL*	4	Q3,K6,R8,N11	-2.04294	-0.632179	1.0373e-13	1.47365e-11
MGNNRPRYIPMPRPPHPRL*	2	R7,M11	-2.04274	0.027532	1.72127e-16	5.04674e-14
MPNLRPVYIPWPRPPHPRL*	3	P2,L4,W11	-2.04255	-0.535779	1.64685e-11	1.33089e-09
MALNRPVYICNPRPPHPRL*	4	A2,L3,C10,N11	-2.04253	-0.367063	4.06811e-12	3.81876e-10
MGNNRPVYIAQPRPRKPRL*	3	A10,R15,K16	-2.04247	0.943824	0.0044057	0.0440178
MGLNRPVTIPAPRPPHPRL*	3	L3,T8,A11	-2.04234	0.378476	2.89566e-20	2.23205e-17
MGNNNPVTIKKPRPPHPRL*	4	N5,T8,K10,K11	-2.04225	-0.278123	4.75885e-08	1.68453e-06
MGNNRPMYWISPRPPHPRL*	4	M7,W9,I10,S11	-2.04202	-0.229894	4.3769e-12	4.0812e-10
MGNNRGVYDPLPRPPHPRL*	3	G6,D9,L11	-2.04195	-0.812172	3.62278e-11	2.70084e-09
MGTNRTVPRPDPRPPHPRL*	5	T3,T6,P8,R9,D11	-2.04191	1.46251	2.24714e-16	6.37526e-14
MGNNRPNYIPFPREPHPRL*	3	N7,F11,E14	-2.04185	-0.222313	1.86357e-15	4.19303e-13
MGNSRPVYIPEPRPFHPRL*	3	S4,E11,F15	-2.04133	-0.47851	3.53684e-11	2.64523e-09
MGNNRPVYIPKPRRPNPRL*	3	K11,R14,N16	-2.041	0.181468	2.02041e-11	1.59947e-09
MENNRPVYMPQPRPPHPRL*	2	E2,M9	-2.04096	-0.25274	6.37686e-17	2.08111e-14
MENNRPVHIWYPRCPHPRL*	5	E2,H8,W10,Y11,C14	-2.04084	-0.152747	2.59713e-11	2.00468e-09
MGNKRPVYIMQPRPPHPRI*	3	K4,M10,I19	-2.04068	-0.113067	5.11819e-10	2.87019e-08
MRNNRPVYIPQPRKPHPRL*	2	R2,K14	-2.04065	1.59776	1.45916e-23	2.69596e-20
MGMNRPVYICVPREPHPRL*	4	M3,C10,V11,E14	-2.04034	-0.681194	1.42489e-08	5.6671e-07
MGNPRPVYLPQPRPPNPRL*	3	P4,L9,N16	-2.04015	-0.726797	9.25508e-12	7.93291e-10
MGNNRPVYWPQCRPPHLRL*	3	W9,C12,L17	-2.04011	0.135665	3.53665e-13	4.38563e-11
MGNNRPVYWPLPRTPHPRL*	3	W9,L11,T14	-2.03933	0.165133	1.28106e-18	6.34531e-16
MGVNRPRYIPQPRPPHPRL*	2	V3,R7	-2.03926	-0.302164	3.47167e-14	5.67823e-12
MGNNWPHYILQPREPHPRL*	4	W5,H7,L10,E14	-2.0391	0.338444	2.37073e-11	1.84583e-09
MQNNRPVYSPAPRPPHPRL*	3	Q2,S9,A11	-2.03892	-0.713271	2.71027e-13	3.48206e-11
MGVNRPVYIPKPRPPHPRL*	2	V3,K11	-2.03835	-0.80695	3.88034e-07	1.13352e-05
MSNNRDVYIPQPRPPHPRL*	2	S2,D6	-2.0383	0.596901	8.71555e-14	1.266e-11
MENNRHTYIPNPRPPHLRL*	5	E2,H6,T7,N11,L17	-2.03799	0.569521	2.47536e-18	1.13289e-15
MCNNRPVYICQPKRYHPRL*	5	C2,C10,K13,R14,Y15	-2.0372	0.240175	1.80184e-19	1.12157e-16
MGQNRPRYIEQPRPPHPRL*	3	Q3,R7,E10	-2.03696	1.45477	4.83981e-24	1.00599e-20
MENNRMVYIPQPRPPWPRL*	3	E2,M6,W16	-2.03684	-0.390278	1.77983e-15	4.02535e-13
MGNNWPKYIPGPRPPHPRL*	3	W5,K7,G11	-2.0366	-0.705723	5.18639e-13	6.15805e-11
MGNNRDVYIWQPRPPHPRI*	3	D6,W10,I19	-2.03647	-0.0604187	4.70663e-14	7.38011e-12
MGNSRPVYIPEPRPPWPRL*	3	S4,E11,W16	-2.036	-0.367539	2.09118e-13	2.75665e-11
MQIYRPVYIPVPRPPHPRL*	4	Q2,I3,Y4,V11	-2.03559	1.23736	5.05608e-15	1.0259e-12
MTNGRPVYDPMPRPPHPRL*	4	T2,G4,D9,M11	-2.03517	-0.760836	7.76105e-10	4.1465e-08
MGNNRPRYIPMPWPPHPRL*	3	R7,M11,W13	-2.03464	-0.796206	4.13871e-11	3.04132e-09
MGKNRPVYIPFPRPPHPRE*	3	K3,F11,E19	-2.03454	-0.672575	5.91564e-12	5.31975e-10
MGFNRPVYWLQQRPPHPRL*	4	F3,W9,L10,Q12	-2.03452	-0.537924	1.30188e-10	8.44541e-09
MGNNRPVWQPAPRPPHPRL*	3	W8,Q9,A11	-2.03401	-0.497052	5.62769e-14	8.6598e-12
MGHCRPVYIHQPRPPHPRL*	3	H3,C4,H10	-2.03384	-0.653387	6.63682e-11	4.63329e-09
MGNNRNVYQPQPRPPIPRL*	3	N6,Q9,I16	-2.03371	0.712762	1.10893e-05	0.000236495
MSNNRPVYVPCCRPPHPRL*	4	S2,V9,C11,C12	-2.03348	-0.808523	5.78209e-13	6.79146e-11
MGNGRPRYIPDPRPPHPRL*	3	G4,R7,D11	-2.03317	0.502249	4.5362e-16	1.20003e-13
MGNNRPVGWPQPRPPEPRL*	3	G8,W9,E16	-2.03302	2.37536	0.010571	0.0858797
MGNSRPVIIIQPRPPHPRL*	3	S4,I8,I10	-2.03292	-0.744154	8.05802e-11	5.51411e-09
MGNNRPKYIMQPREPHLRL*	4	K7,M10,E14,L17	-2.03278	-0.263004	9.31917e-14	1.34196e-11
MGNNRYGYIPQPRPPHPRL*	2	Y6,G7	-2.03276	2.16564	1.77753e-24	4.19399e-21
MGNNLTVYIPQPRPPHPRL*	2	L5,T6	-2.03257	-0.780903	1.58948e-09	7.89201e-08
MGNNRNVIIGQPRPYHPRL*	4	N6,I8,G10,Y15	-2.03165	-0.39543	0.000210408	0.00330891
MGNNRLVYAPQPRPPHLRL*	3	L6,A9,L17	-2.03147	-0.299503	2.80919e-09	1.31744e-07
MGNRRPGYDRQPRPPHPRL*	4	R4,G7,D9,R10	-2.03147	-0.457488	5.71187e-09	2.49666e-07
MGNYMPVYKPQPRPPHPRL*	3	Y4,M5,K9	-2.0314	2.27441	2.88205e-28	1.86372e-24
MGNNRNVYIPAPRWPHPRL*	3	N6,A11,W14	-2.03123	-0.752102	9.55758e-11	6.3949e-09
MGNNRPKYKPQPRPPHPRL*	2	K7,K9	-2.03092	0.178332	1.23441e-18	6.13162e-16
MGNNRQVYIPDPRPPHPRL*	2	Q6,D11	-2.03051	0.300704	1.64024e-17	6.19882e-15
MGNNRPVYIPGPGPPHLFL*	4	G11,G13,L17,F18	-2.03041	-0.120213	3.12202e-13	3.9386e-11
MGNWRPVYLPQPRPPHPRE*	3	W4,L9,E19	-2.0303	-0.488291	4.69636e-12	4.34044e-10
MGNNRPQYHFQSRPDKPRL*	6	Q7,H9,F10,S12,D15,K16	-2.03018	-0.709756	0.00997669	0.0822789
MGNNTPVTITQPRPYHPRL*	4	T5,T8,T10,Y15	-2.03012	-0.535958	0.0167788	0.119341
MLNNRPVYIPWPRPPHPRL*	2	L2,W11	-2.03006	-0.772766	1.13956e-11	9.57717e-10
MGNNRTRYIPKPRPPHPRL*	3	T6,R7,K11	-2.02997	-0.256856	2.27292e-10	1.38324e-08
MGLNKPVYIPQPRGPHPRL*	3	L3,K5,G14	-2.02941	-0.801544	2.71182e-08	1.0128e-06
MGCNRPVYIPKPWPPHPRL*	3	C3,K11,W13	-2.02918	0.651208	1.20498e-19	7.76342e-17
MCNNRPVYMPQPRPPHLRL*	3	C2,M9,L17	-2.02916	-0.492499	1.61847e-09	8.01431e-08
MSNNRNVYIPQPRPPHPRL*	2	S2,N6	-2.02895	-0.393667	2.18676e-12	2.19366e-10
MTNGRPVYIPQTRPPHPRL*	3	T2,G4,T12	-2.02871	-0.581821	4.55514e-12	4.22708e-10
MDNNRPVYIPEPRPPHPRL*	2	D2,E11	-2.02853	-0.598952	2.35503e-12	2.34391e-10
MGNNRRVYIPWPVKPHPRL*	4	R6,W11,V13,K14	-2.0285	-0.754349	2.35913e-07	7.19921e-06
MGPNRHVYWLTQRPPHPRL*	6	P3,H6,W9,L10,T11,Q12	-2.02814	-0.648997	7.53966e-13	8.53731e-11
MWNNRPVYQPQPIDPHPRL*	4	W2,Q9,I13,D14	-2.02807	-0.467299	1.71551e-06	4.35898e-05
MGNNRPVYQPYPRWPHLRL*	4	Q9,Y11,W14,L17	-2.02712	-0.545765	7.40179e-13	8.40552e-11
MGNPRPVPIPWPRPPHPRL*	3	P4,P8,W11	-2.02639	-0.667116	1.39333e-08	5.55401e-07
MGNNRPVYHHQPRKPHPRC*	4	H9,H10,K14,C19	-2.02581	0.0976112	4.02455e-14	6.44961e-12
MGNWRPNYIPQPRPPHPRM*	3	W4,N7,M19	-2.02475	-0.589031	9.71516e-10	5.05353e-08
MGHWRPKYSPQPRPPHPRL*	4	H3,W4,K7,S9	-2.02431	0.518189	2.52423e-16	7.12001e-14
MGNNRPMYWIQPRQPHLRL*	5	M7,W9,I10,Q14,L17	-2.02422	-0.0517014	8.02439e-10	4.26825e-08
MRNNRPVYIPQPRKPHPRC*	3	R2,K14,C19	-2.0239	0.946464	5.63819e-21	5.15406e-18
MGNNRPVRFCVPRPYHPRL*	5	R8,F9,C10,V11,Y15	-2.02388	0.504324	2.42707e-17	8.87466e-15
MGYNRPVYIPQPRDPHTRA*	4	Y3,D14,T17,A19	-2.02305	-0.748609	0.00267236	0.0293741
MGNNREVYIGEPRPPHPRL*	3	E6,G10,E11	-2.02277	1.23331	1.0164e-25	3.31706e-22
MGNNRPVWQPEARPPHPRL*	4	W8,Q9,E11,A12	-2.02265	-0.43841	3.30407e-15	7.04812e-13
MGPNRHVYIPQVREPHPRL*	4	P3,H6,V12,E14	-2.02251	-0.612068	6.13855e-14	9.34427e-12
MDNNRPVYIPIPRLPHPRL*	3	D2,I11,L14	-2.02209	0.562655	2.69153e-18	1.22733e-15
MGNNRWVYIGWKRPPHPRL*	4	W6,G10,W11,K12	-2.02208	0.613181	3.30327e-09	1.52498e-07
MANTRPVYIPQPRPPHPRC*	3	A2,T4,C19	-2.022	-0.505544	3.47626e-10	2.03369e-08
MGNNRPVYTDQPRIPVPRL*	4	T9,D10,I14,V16	-2.02182	-0.320526	0.00347327	0.0363187
MGNARPVYFPYPRMPHPRL*	4	A4,F9,Y11,M14	-2.02174	1.20239	5.6467e-18	2.38431e-15
MGNNRPVYRPEPRPFHPRL*	3	R9,E11,F15	-2.02146	1.69223	1.09338e-17	4.33379e-15
MQNNRPVWQPNPLPPHPRL*	5	Q2,W8,Q9,N11,L13	-2.02142	0.0470932	2.08676e-13	2.75186e-11
MGNNRPVYRPIPKPPHPRL*	3	R9,I11,K13	-2.0214	-0.279737	5.55296e-15	1.11699e-12
MGNNRPAYQPNPRPPHPRL*	3	A7,Q9,N11	-2.02125	-0.407035	1.91904e-10	1.18796e-08
MGLNLNVYIPMPRPPHPRL*	4	L3,L5,N6,M11	-2.02098	0.706808	6.7288e-20	4.67135e-17
MKVNRPVRIPQPRPPHPRL*	3	K2,V3,R8	-2.02087	-0.457643	5.81944e-11	4.11782e-09
MGNNEPVYIPMPRGFHMRL*	5	E5,M11,G14,F15,M17	-2.02084	0.333173	1.12609e-17	4.45332e-15
MGNNRPVDIYQPIPPHLRL*	4	D8,Y10,I13,L17	-2.02081	-0.407941	2.13217e-09	1.02451e-07
MHFNRPVYIRQPRPPHPRL*	3	H2,F3,R10	-2.02077	0.210329	5.62938e-14	8.6598e-12
MGNNRPKYEPMPRPPHPRL*	3	K7,E9,M11	-2.02042	0.0210695	7.37459e-14	1.0977e-11
MGNDRPVAIGEPRPPHPRL*	4	D4,A8,G10,E11	-2.0204	-0.367785	3.5702e-05	0.000678482
MMNNRPAYIPQPRPPHQRE*	4	M2,A7,Q17,E19	-2.02001	0.0987722	3.17277e-17	1.11799e-14
MQYNRMVYWPQPRPPHPRL*	4	Q2,Y3,M6,W9	-2.0199	0.0170891	7.09502e-17	2.29193e-14
MPNNRPVYICQPRAPHPRL*	3	P2,C10,A14	-2.01965	-0.487668	3.66282e-09	1.67109e-07
MGNRRPVAISQPRPPHPTL*	4	R4,A8,S10,T18	-2.0194	0.270178	0.000830375	0.0110057
MGNNRYVQIPFPRPPYPRL*	4	Y6,Q8,F11,Y16	-2.01895	-0.404922	1.28794e-14	2.35224e-12
MGNNRPVYWPQPRPPYLRL*	3	W9,Y16,L17	-2.01856	-0.599176	2.09632e-11	1.65394e-09
MANMRPLYIPQPRPPHPRL*	3	A2,M4,L7	-2.01824	-0.418395	4.07525e-14	6.50382e-12
MGNNRPVYLPWPRPPFPRL*	3	L9,W11,F16	-2.01769	-0.598778	7.8586e-10	4.19349e-08
MGNNVSVWPKQPRPPHPRI*	6	V5,S6,W8,P9,K10,I19	-2.01768	-0.657157	6.34732e-10	3.47356e-08
MGNNIPVYCPQPRPPHPRI*	3	I5,C9,I19	-2.01754	0.0890239	5.8297e-16	1.49028e-13
MGNDRHVYIWQPRPPHPRL*	3	D4,H6,W10	-2.0175	-0.68684	7.57767e-12	6.6569e-10
MGNNRPCYIPWPRPPHPRI*	3	C7,W11,I19	-2.01738	-0.53556	2.28852e-09	1.09263e-07
MGNNRTVWPKQPRPPHPRL*	4	T6,W8,P9,K10	-2.01729	-0.362544	6.27552e-13	7.29253e-11
MTNNRPVWIPQPRPPHPRL*	2	T2,W8	-2.01705	0.772166	1.85944e-23	3.31284e-20
MMNNRWVYIPQPRPPHCRL*	3	M2,W6,C17	-2.01695	-0.530302	5.73549e-11	4.06678e-09
MGNNLPVYQPDPRPPHMRL*	4	L5,Q9,D11,M17	-2.01623	-0.676565	7.17334e-14	1.07277e-11
MGNNLPVYIIQPRPPHPRL*	2	L5,I10	-2.01544	0.343626	2.15855e-14	3.73336e-12
MVNNRPVYIEQPRPTHPAL*	4	V2,E10,T15,A18	-2.0146	1.01748	0.000491002	0.00698311
MGNARPVYIPQERPPHPNY*	4	A4,E12,N18,Y19	-2.01418	-0.444527	6.31437e-09	2.73773e-07
MCNNRPQYIPQPRPPHPRL*	2	C2,Q7	-2.01412	-0.215562	6.59566e-17	2.14052e-14
MGNNRPSYKPQPRPPHPRL*	2	S7,K9	-2.0141	1.19256	3.443e-23	5.78026e-20
MGSNRPDYIPQPRPPHPRI*	3	S3,D7,I19	-2.01401	-0.23676	5.79518e-10	3.20556e-08
MGNNRPVYIPGMVPMEPRL*	5	G11,M12,V13,M15,E16	-2.01398	0.968945	0.0463331	0.230939
MGNNRPVNYPMPRPPHPRL*	3	N8,Y9,M11	-2.01359	-0.511256	6.45226e-12	5.7507e-10
MENNRHVYIPQPRPPHPRF*	3	E2,H6,F19	-2.01358	-0.146849	2.37072e-11	1.84583e-09
MGNQRPVYIPMPRPPHPRV*	3	Q4,M11,V19	-2.01334	0.0672157	4.41501e-10	2.51586e-08
MGNNRPVYCPQPRQPHWRL*	3	C9,Q14,W17	-2.01316	0.64328	0.00261133	0.0288278
MGMNRPVTIPEPRPPHPRL*	3	M3,T8,E11	-2.01285	-0.751948	1.81637e-11	1.45543e-09
MLNNIGVYIVQPRMPHPRL*	5	L2,I5,G6,V10,M14	-2.01251	-0.764004	1.11279e-09	5.71786e-08
MGNARPVYIPKPRPPYPRL*	3	A4,K11,Y16	-2.01248	-0.274292	7.63553e-12	6.69425e-10
MGNNRPRYIPAPRPPHPRL*	2	R7,A11	-2.01245	1.4196	5.63467e-22	6.76159e-19
MMNNHPVYIRQPRDPHPRL*	4	M2,H5,R10,D14	-2.01245	-0.587222	2.13056e-12	2.14344e-10
MGNNRMVYINKPRVRHPRL*	5	M6,N10,K11,V14,R15	-2.01205	-0.0953443	1.33187e-18	6.5413e-16
MGNNRAVYIGQPREPHPRL*	3	A6,G10,E14	-2.01198	-0.0812931	8.43843e-13	9.42037e-11
MGNHRHVYIPFPRPPHPRL*	3	H4,H6,F11	-2.01191	-0.481779	9.49419e-10	4.95126e-08
MGANRPVYIPKPWPPHPRL*	3	A3,K11,W13	-2.01112	-0.0397373	4.92238e-11	3.5485e-09
MTNNRRVYIPKPRPPHPRL*	3	T2,R6,K11	-2.01099	-0.441995	2.31645e-12	2.30785e-10
MGNMRPAYIPQPHPPNPRL*	4	M4,A7,H13,N16	-2.01084	-0.490789	0.000936685	0.0122094
MGNNRNVYQPRPRPPHPRL*	3	N6,Q9,R11	-2.01081	-0.224585	1.9924e-10	1.22858e-08
MINNRPVYWPQPRPPHPRL*	2	I2,W9	-2.01074	0.962487	6.63601e-21	5.98782e-18
MGNNMPVYIPAPRPPHCRQ*	4	M5,A11,C17,Q19	-2.0107	-0.709909	2.29416e-12	2.28826e-10
MGRNRPVYTQQPRPPHPRL*	3	R3,T9,Q10	-2.01066	-0.677367	2.50027e-09	1.1845e-07
MGNNRFIYLRSPRPPHPRL*	5	F6,I7,L9,R10,S11	-2.01062	0.677915	6.78605e-21	6.09172e-18
MGNHRPNYIPKPRPPHPRL*	3	H4,N7,K11	-2.01037	-0.810378	7.89398e-08	2.66774e-06
MGNNRAVYWPRPRPPHPRL*	3	A6,W9,R11	-2.01027	-0.672678	1.41132e-13	1.9441e-11
MGYNRPHYIPEPRPPHPRL*	3	Y3,H7,E11	-2.00972	-0.775981	1.44084e-08	5.72529e-07
MGMNRPLYPLMPRPPHPRL*	5	M3,L7,P9,L10,M11	-2.0096	-0.125507	4.50762e-15	9.25915e-13
MGKNGPVYIFQPRPPTPGL*	5	K3,G5,F10,T16,G18	-2.00959	0.082859	0.000630233	0.0086764
MGNNRPVSDPQPRPPCMRL*	4	S8,D9,C16,M17	-2.00956	-0.772066	0.000408105	0.00594509
MFNNRPVYWPSPRPPHPRL*	3	F2,W9,S11	-2.0095	-0.660306	2.89239e-10	1.72594e-08
MGNHRHVYIPRPRPPHPRL*	3	H4,H6,R11	-2.0091	0.607731	2.71409e-14	4.56091e-12
MGNNRPVYIPQPRWMHLRL*	3	W14,M15,L17	-2.00904	-0.52253	5.26435e-10	2.94223e-08
MGNNRPVYIGQIPPFHPRL*	4	G10,I12,P13,F15	-2.00883	0.3184	1.53346e-17	5.85227e-15
MNNNRPVYIPWPRPPHLRL*	3	N2,W11,L17	-2.00863	-0.406105	2.42844e-09	1.15344e-07
MKNNRPVYMPQPRPPHPRL*	2	K2,M9	-2.00797	-0.682788	2.29404e-11	1.79151e-09
MGKNRPVYIIQPRRPHPRL*	3	K3,I10,R14	-2.00796	-0.140005	1.92371e-16	5.53799e-14
MGNNRTVYIGQPRPPHPRK*	3	T6,G10,K19	-2.0079	-0.194587	2.92672e-06	7.07223e-05
MGRDRPWYYPQPRPPFPRL*	5	R3,D4,W7,Y9,F16	-2.00785	0.891486	8.28869e-13	9.26802e-11
MGNTRPDYIPQPRPPHPRL*	2	T4,D7	-2.00764	-0.358337	5.57016e-12	5.05745e-10
MGNDRPVYIPIPWPPHPRL*	3	D4,I11,W13	-2.00746	-0.730863	4.40626e-13	5.32537e-11
MGNKRPVYIPKPRPPHPRK*	3	K4,K11,K19	-2.00743	-0.786267	1.15988e-07	3.77545e-06
MQNNRPVYKPPPRPPWPRL*	4	Q2,K9,P11,W16	-2.00726	-0.787037	1.06667e-09	5.50831e-08
MGNNRGCYICQPREPHPRL*	4	G6,C7,C10,E14	-2.00725	-0.743836	1.35992e-11	1.12345e-09
MGNNRAVYVPKPRPPHPRL*	3	A6,V9,K11	-2.00721	-0.295422	1.57932e-06	4.04619e-05
MGNNRPVYAFQPRAPHMRL*	4	A9,F10,A14,M17	-2.00702	0.326446	1.78351e-09	8.73615e-08
MGNNRPEYIPKPRPPHLRL*	3	E7,K11,L17	-2.0059	-0.484132	2.73007e-13	3.50234e-11
MGRNRPVYIPNPRDFHMRL*	5	R3,N11,D14,F15,M17	-2.00589	-0.168717	2.46971e-09	1.17145e-07
MGNNCRVYIPDPRSPHPRL*	4	C5,R6,D11,S14	-2.00584	-0.506649	1.45826e-06	3.76617e-05
MRNNHPVYMPMPRPPHPRL*	4	R2,H5,M9,M11	-2.0057	-0.43822	1.64165e-10	1.0357e-08
MGNNRPWYIPNPRPPYPRL*	3	W7,N11,Y16	-2.00559	0.99564	6.13961e-19	3.25828e-16
MNNARPVYRPQPRPPHPRL*	3	N2,A4,R9	-2.00542	1.96889	3.10365e-18	1.38947e-15
MVNNRPVRTPQPRPPHPRL*	3	V2,R8,T9	-2.00509	-0.110522	1.01667e-15	2.4552e-13
MGINLKVYYPYPRLPHPRL*	6	I3,L5,K6,Y9,Y11,L14	-2.005	-0.403249	9.69944e-12	8.26711e-10
MGNNRPYYEPHPRPPHPRL*	3	Y7,E9,H11	-2.00482	1.92624	7.21022e-29	5.35703e-25
MGNNRMVYIPEPRPPHPRV*	3	M6,E11,V19	-2.00403	-0.115372	1.67706e-13	2.25936e-11
MGNSRPVYWAQARPPHPRL*	4	S4,W9,A10,A12	-2.00332	-0.688964	2.15519e-11	1.69655e-09
MGNNRPVYFGQIRPPHPRL*	3	F9,G10,I12	-2.00304	-0.66207	5.44118e-13	6.4365e-11
MGNPRPVYFGQPRPPHPRL*	3	P4,F9,G10	-2.00302	-0.240364	2.86758e-06	6.94133e-05
MHNNRPVYVPQPRPPHPRL*	2	H2,V9	-2.00295	0.705249	6.4312e-20	4.50054e-17
MMNNRWVYIPQPRPPHLRL*	3	M2,W6,L17	-2.00292	1.24735	7.3399e-09	3.12267e-07
MGNNRVVYIPDPRTPHPRL*	3	V6,D11,T14	-2.00257	-0.559735	7.58396e-13	8.57614e-11
MHNDRPVYFPQPRPPHPRL*	3	H2,D4,F9	-2.00208	-0.48924	7.183e-14	1.07376e-11
MGNVRQCYIPQCRPPHPRL*	4	V4,Q6,C7,C12	-2.002	0.877858	8.81888e-22	9.96616e-19
MGNNRPVKEGQPRPYHPRL*	4	K8,E9,G10,Y15	-2.00197	-0.521053	3.05151e-14	5.06457e-12
MGNNRPVYIPYPRLPYPRL*	3	Y11,L14,Y16	-2.00149	0.840629	1.62268e-18	7.78351e-16
MGNNRPRYWPQPRPPHPRL*	2	R7,W9	-2.00104	2.18002	2.55463e-19	1.51456e-16
MMNNRAVYIPQPRPPHPRL*	2	M2,A6	-2.00082	-0.314157	1.21263e-11	1.01328e-09
MGNNRNVYIPQPRPPHQRE*	3	N6,Q17,E19	-2.00067	-0.186119	1.18459e-08	4.79604e-07
MVNNRPSYIPQPRPPHPRL*	2	V2,S7	-2.00062	-0.132983	1.00457e-15	2.43269e-13
MGPMRPVYIRLPRPPHPRL*	4	P3,M4,R10,L11	-2.00061	-0.638926	6.51218e-10	3.55098e-08
MKNNRPVYFPSPRPPHPRL*	3	K2,F9,S11	-2.00052	-0.509437	5.15789e-07	1.46529e-05
MHNNQPVYGGQPRPPHPRL*	4	H2,Q5,G9,G10	-2.00022	-0.415867	1.79514e-12	1.84208e-10
MGNNRNVYWPWPRPPHPRL*	3	N6,W9,W11	-2.00014	-0.230858	1.76355e-12	1.81233e-10
MGNNRPLYRPDSVPPHPRL*	5	L7,R9,D11,S12,V13	-2.00014	-0.280317	3.61864e-13	4.47618e-11
MGNNGPMYIPVPRPPHPRL*	3	G5,M7,V11	-2.00003	-0.44308	1.02574e-12	1.11794e-10
MGGNRMVYIPQPRPPHPRL*	2	G3,M6	-1.99992	0.343691	3.00425e-12	2.92223e-10
MGGNRPVYIMAPRPPHPRL*	3	G3,M10,A11	-1.99944	-0.798772	1.16517e-10	7.63802e-09
MPNNRPVYIPQPWGPHPRL*	3	P2,W13,G14	-1.99909	-0.0399913	1.56123e-12	1.62449e-10
MCRNRPVYDWQPRPPHPRL*	4	C2,R3,D9,W10	-1.99895	0.515157	5.33435e-17	1.77405e-14
MGNNRPVWFPKPRPPHPRL*	3	W8,F9,K11	-1.9989	-0.758063	1.51111e-09	7.55012e-08
MFNSRPVYIRQPRPPHPRL*	3	F2,S4,R10	-1.99888	-0.722833	3.18348e-11	2.40305e-09
MGNNREVYIPEPRKPHPRL*	3	E6,E11,K14	-1.99869	-0.545596	5.44794e-08	1.90451e-06
MGKNRPVYMPTPRPPHPRL*	3	K3,M9,T11	-1.99855	-0.057731	4.86968e-16	1.27664e-13
MGNNRYVGIHQPREPHPRL*	4	Y6,G8,H10,E14	-1.99826	-0.10113	0.0214411	0.14097
MMCNRPVWWPQPRVPHPRL*	5	M2,C3,W8,W9,V14	-1.99804	-0.677766	3.45538e-06	8.22955e-05
MQNNRNVYIPDPRPPHPRL*	3	Q2,N6,D11	-1.99785	0.0999457	3.04907e-12	2.95923e-10
MGNNRPIYQPEPRQPHPRL*	4	I7,Q9,E11,Q14	-1.99784	-0.442744	3.81764e-09	1.73524e-07
MHPNRPVYIPQPRDPFPRL*	4	H2,P3,D14,F16	-1.99771	-0.615986	9.71026e-11	6.48339e-09
MGNNRPVYYPQPRTPIPRL*	3	Y9,T14,I16	-1.99762	1.89214	0.0112509	0.0899558
MQNNRPVYWPQPRPPHPRL*	2	Q2,W9	-1.99761	1.37521	1.25653e-20	1.04971e-17
MGKRRPVYIPQPREPHPRL*	3	K3,R4,E14	-1.99665	0.0716217	5.21893e-19	2.82112e-16
MWNNRFVYIWTPRMPHPRL*	5	W2,F6,W10,T11,M14	-1.99637	-0.554538	4.45601e-05	0.000827722
MHNNRPVYIGTPRHYHPHL*	6	H2,G10,T11,H14,Y15,H18	-1.99623	-0.389255	3.25406e-11	2.45017e-09
MGVNRQVYIPQPRPPHPRL*	2	V3,Q6	-1.99616	1.1564	1.27875e-20	1.06319e-17
MQGNRPVYIPDPRPPHPRL*	3	Q2,G3,D11	-1.99585	-0.71834	1.88354e-10	1.169e-08
MDNNRPVYIPQQRRPHPRL*	3	D2,Q12,R14	-1.99584	-0.545063	2.51871e-06	6.16911e-05
MGNNRQVYIPIPRPPHPRL*	2	Q6,I11	-1.99554	-0.235516	4.02826e-12	3.78542e-10
MGWNRPVYALQPRPPHPRL*	3	W3,A9,L10	-1.99531	-0.774154	3.95712e-10	2.28552e-08
MGINRPVYINQPREPHPRL*	3	I3,N10,E14	-1.99511	-0.621566	1.22815e-10	8.01174e-09
MGNNRPHYIPNPRPPYPRL*	3	H7,N11,Y16	-1.99477	0.107005	3.47677e-17	1.21408e-14
MYNYRPVYKPQPRPPHPRL*	3	Y2,Y4,K9	-1.99475	-0.00798349	1.01377e-11	8.60496e-10
MGNNRPVQIPMPRGPYLRL*	5	Q8,M11,G14,Y16,L17	-1.99451	-0.110854	2.61455e-08	9.80666e-07
MRWNRPVYIPQPRWPHPRL*	3	R2,W3,W14	-1.99428	1.82106	7.23179e-30	8.14624e-26
MGNWRPVYIMAPRPPHPRL*	3	W4,M10,A11	-1.99377	1.33289	1.15269e-20	9.72267e-18
MANGRKVYIPQPRPPHPRL*	3	A2,G4,K6	-1.99361	3.05582	3.09038e-16	8.57155e-14
MTNNRRVPITQPRPPHPRL*	4	T2,R6,P8,T10	-1.99337	-0.297702	4.69912e-14	7.37165e-12
MGNNCPVYIPKPRPPHPRL*	2	C5,K11	-1.99303	0.493574	5.16673e-20	3.70476e-17
MMNMNNVYIPQPRPPHPRL*	4	M2,M4,N5,N6	-1.99261	2.28719	7.47371e-27	3.67579e-23
MENNRKVYIPQPRPPEPFL*	4	E2,K6,E16,F18	-1.99211	0.992754	0.0028513	0.0309599
MCNNRPVYIPQPKPPHPRL*	2	C2,K13	-1.99184	0.434721	6.50747e-13	7.50711e-11
MGNNCPVYLPEPRQPHPRL*	4	C5,L9,E11,Q14	-1.99165	-0.00773891	1.10778e-11	9.32811e-10
MGNNRPVYIPDPRLPHMRL*	3	D11,L14,M17	-1.99163	0.253368	1.85609e-17	6.93203e-15
MGNNRWWLIPHPRPPHPRL*	4	W6,W7,L8,H11	-1.9915	1.42788	7.41924e-23	1.12643e-19
MGNNQPVYWPQPRPPYPRL*	3	Q5,W9,Y16	-1.99102	0.959789	5.35159e-22	6.46634e-19
MQNNGPVYIWQPRPPHPRL*	3	Q2,G5,W10	-1.99087	-0.634898	3.09155e-07	9.20345e-06
MGNNRPVYIGEPRPPHPRL*	2	G10,E11	-1.99022	4.66044	2.93391e-47	1.02452e-41
MGNNRPWYKPKPRPPHPRL*	3	W7,K9,K11	-1.98988	-0.576256	6.88605e-13	7.8917e-11
MGNNRPVYIYQPRRPYMRL*	4	Y10,R14,Y16,M17	-1.98976	-0.725441	2.33737e-09	1.11367e-07
MGNNRWVYIPQPRWPHPRL*	2	W6,W14	-1.98963	0.910076	1.48726e-16	4.42001e-14
MGNNRPRWTPQPRLPHPRL*	4	R7,W8,T9,L14	-1.9895	-0.344492	8.62202e-15	1.6449e-12
MGNNRNVYIPAPRPPHLRL*	3	N6,A11,L17	-1.98922	-0.496196	1.4983e-11	1.22645e-09
MGNFVPVYIPQPRPPHPFI*	4	F4,V5,F18,I19	-1.98878	0.691815	0.000173536	0.00279217
MGNMRPGYIPQPRPPHLRL*	3	M4,G7,L17	-1.98862	0.722011	1.04939e-15	2.52026e-13
MPNGRPVVIPGPGPPHPRL*	5	P2,G4,V8,G11,G13	-1.98861	-0.672876	1.59845e-13	2.16683e-11
MALNRPEYIPQPRPPHPRL*	3	A2,L3,E7	-1.98859	-0.797212	1.25633e-12	1.33402e-10
MRNNRPVYIPEPRWPHPRL*	3	R2,E11,W14	-1.98852	-0.135729	2.36104e-10	1.43237e-08
MGNNRPVMIPQRRPFHPRL*	3	M8,R12,F15	-1.9885	-0.414303	1.16338e-14	2.14042e-12
MGNNRPKYILQTRPPHPRL*	3	K7,L10,T12	-1.98835	-0.504748	6.03527e-10	3.31996e-08
MGVNRPVWIPHPRPPHPRL*	3	V3,W8,H11	-1.9881	0.326562	8.30271e-14	1.21513e-11
MGYNRPVYEPGCRPPHPRL*	4	Y3,E9,G11,C12	-1.98785	-0.202462	4.01891e-11	2.96264e-09
MGNNRPVYIPEPRQPHLRL*	3	E11,Q14,L17	-1.98772	0.660761	1.05214e-17	4.20373e-15
MGNCRWVYIPQPRLPHPRL*	3	C4,W6,L14	-1.9877	-0.303026	1.0991e-14	2.03719e-12
MQDNRPVYIPQPRPPHPRL*	2	Q2,D3	-1.98719	-0.756313	1.20845e-11	1.01099e-09
MGNNRPVYQPEPRKPHPRL*	3	Q9,E11,K14	-1.98712	-0.0304928	1.01488e-14	1.90433e-12
MGNNRPVYKPAPYPPHLRL*	4	K9,A11,Y13,L17	-1.98669	-0.411521	2.2429e-13	2.9312e-11
MGNNRHVYIPEPRPFHMRL*	4	H6,E11,F15,M17	-1.98647	-0.533244	5.63275e-10	3.1286e-08
MQNNRPVYQPQPRLPHPRL*	3	Q2,Q9,L14	-1.98635	-0.258139	1.31472e-13	1.82327e-11
MSNNRPVYIEKPRMPHPRL*	4	S2,E10,K11,M14	-1.98602	0.611923	1.6084e-18	7.73623e-16
MGNNRCMYIKSPRPPHPRL*	4	C6,M7,K10,S11	-1.98586	-0.622628	1.14303e-08	4.6477e-07
MGNNNLVYAPQPRPPHPRL*	3	N5,L6,A9	-1.98583	0.366115	3.5442e-11	2.6496e-09
MGNLRWVYIPQPRSPHPRL*	3	L4,W6,S14	-1.98555	-0.652885	8.3217e-09	3.49229e-07
MGSNRPVYHPKPRPPHPRL*	3	S3,H9,K11	-1.98548	-0.234695	7.23865e-15	1.41214e-12
MGGNRSVYIPIPRPPHPRL*	3	G3,S6,I11	-1.98535	-0.318914	1.12315e-10	7.39311e-09
MGKNRPVYPTQPRPPHPRL*	3	K3,P9,T10	-1.98427	-0.60908	4.98202e-13	5.94368e-11
MENNRPVYRPQPRPPHPRL*	2	E2,R9	-1.98409	-0.504846	8.61237e-12	7.43493e-10
MVNNRPVYIPQTRDPHPRL*	3	V2,T12,D14	-1.98391	-0.561051	4.86201e-13	5.81441e-11
MGNWDPVYMPDPRPPHPRL*	4	W4,D5,M9,D11	-1.9839	1.50406	6.7384e-22	7.9227e-19
MGNNRPWYIPSMRPPHLRL*	4	W7,S11,M12,L17	-1.98371	-0.729814	1.55624e-08	6.13568e-07
MCNNRPVYIPQPREPYPRL*	3	C2,E14,Y16	-1.98363	0.176951	1.52822e-14	2.73906e-12
MGNNRLVRIPQPRPFHPRL*	3	L6,R8,F15	-1.98361	0.204441	3.21925e-06	7.71982e-05
MGANRPVYIPEPRQPWPRL*	4	A3,E11,Q14,W16	-1.9836	-0.417535	1.04727e-10	6.95127e-09
MGTNRPVYEVQPRPPHPRL*	3	T3,E9,V10	-1.98354	-0.662391	1.0668e-09	5.50831e-08
MSNNRPVYIPKPRLPHPRL*	3	S2,K11,L14	-1.9835	-0.642778	1.58949e-08	6.25336e-07
MGNNRPVYIPNPRDPFPRL*	3	N11,D14,F16	-1.98348	-0.504692	8.92872e-10	4.6921e-08
MENNRMVHIPEPRPAHPRL*	5	E2,M6,H8,E11,A15	-1.98324	0.477325	1.72211e-15	3.91254e-13
MGNNRVVYIPQPRPPHLRL*	2	V6,L17	-1.9832	-0.075847	8.17703e-11	5.58242e-09
MTNNRRVYKPQPMPPHPRL*	4	T2,R6,K9,M13	-1.98305	0.893882	5.89599e-19	3.14332e-16
MSNQRPVYTPQPRPPHPRL*	3	S2,Q4,T9	-1.98253	-0.235435	1.55463e-13	2.11483e-11
MGNRRPVYWPQPRPPHPRL*	2	R4,W9	-1.98252	0.802298	4.89593e-17	1.64865e-14
MGQMRTMYICQPREPHPRL*	6	Q3,M4,T6,M7,C10,E14	-1.9824	-0.465869	8.56117e-13	9.54519e-11
MGNNRPVYIYQPRIPHLRL*	3	Y10,I14,L17	-1.98232	0.391902	3.30294e-08	1.20951e-06
MGNKRPVYQPGPRPPHPRL*	3	K4,Q9,G11	-1.98222	-0.731021	1.22725e-12	1.30816e-10
MGNNRPMYWIQPRQPHPRL*	4	M7,W9,I10,Q14	-1.98221	0.00518143	8.30349e-11	5.65328e-09
MGNNRPVSMPDPRPPHPRL*	3	S8,M9,D11	-1.982	-0.728214	1.2911e-11	1.07295e-09
MGNNRPVYFRQPRKPHPRL*	3	F9,R10,K14	-1.98157	-0.631417	3.71007e-12	3.5167e-10
MGNYRPVYILQARPPHPRL*	3	Y4,L10,A12	-1.98142	-0.0317208	2.1636e-18	1.00203e-15
MGNNHPVYTPEPREPHPRI*	5	H5,T9,E11,E14,I19	-1.98072	-0.540583	4.89324e-07	1.39715e-05
MGNMRYVYLPQPRPPHPRL*	3	M4,Y6,L9	-1.9806	-0.539992	2.64496e-07	7.99114e-06
MGNHRPEYICVPRPYHPRL*	5	H4,E7,C10,V11,Y15	-1.98058	-0.38461	1.06764e-07	3.50129e-06
MSNNRPVYIPYPQEPHPRL*	4	S2,Y11,Q13,E14	-1.98026	0.882173	1.26099e-08	5.07827e-07
MGYSLPVYIPKPRPPHPRL*	4	Y3,S4,L5,K11	-1.98022	-0.268295	4.64081e-16	1.22307e-13
MGNNRPVFIEQPKPPHPDK*	5	F8,E10,K13,D18,K19	-1.98012	-0.62709	5.73567e-11	4.06678e-09
MGNNRDWYIWQPYPPHPRL*	4	D6,W7,W10,Y13	-1.9798	-0.382876	1.68578e-14	2.99274e-12
MGNNMPVYIPNPRPPWPRL*	3	M5,N11,W16	-1.97957	-0.6956	1.84489e-09	9.00774e-08
MGNKRPAYIPEPRPPHPRL*	3	K4,A7,E11	-1.97949	0.149852	4.38262e-18	1.89173e-15
MPNNRPVYHPQPRWPHPRL*	3	P2,H9,W14	-1.97933	-0.795308	2.46225e-11	1.9107e-09
MGNNKPVYVPQPRPPHPRL*	2	K5,V9	-1.97894	1.55598	1.53091e-15	3.52633e-13
MPNLRPVYWPQPRSPHPRL*	4	P2,L4,W9,S14	-1.97854	-0.761783	1.86125e-08	7.22162e-07
MKTNRPVYNPQPRPPHPRL*	3	K2,T3,N9	-1.97847	-0.681086	1.83204e-09	8.94999e-08
MANMRPRYIPQPRPPHLRL*	4	A2,M4,R7,L17	-1.9784	1.71834	2.31473e-20	1.81234e-17
MKLNRPVYIGQPRPPHPRL*	3	K2,L3,G10	-1.97811	-0.350019	1.32804e-08	5.31884e-07
MGNNRTVYRPQPRPPHPRL*	2	T6,R9	-1.97808	1.65979	1.02811e-26	4.78688e-23
MHNNKPVYQPRPRPPHPRL*	4	H2,K5,Q9,R11	-1.97791	-0.593796	2.67959e-06	6.52882e-05
MGNNRYVYIPAPRAPHPRL*	3	Y6,A11,A14	-1.97782	0.950921	4.6834e-21	4.34957e-18
MLNNRPVYICQPREPHPRL*	3	L2,C10,E14	-1.97715	-0.429612	6.25227e-10	3.42907e-08
MINNVNVYGPQPRPPHPRL*	4	I2,V5,N6,G9	-1.97672	-0.239645	6.78083e-14	1.01756e-11
MPNNRPRYLPEPRKPHPRL*	5	P2,R7,L9,E11,K14	-1.97671	-0.552208	1.30036e-10	8.4402e-09
MGNNRFVYIPQPREPHPRL*	2	F6,E14	-1.97648	0.629031	8.02013e-16	1.98204e-13
MGKNRPVRVPQPRPPHPRL*	3	K3,R8,V9	-1.97628	0.966876	2.93863e-22	3.80062e-19
MGNNRLVTIHWPMCPHPRL*	6	L6,T8,H10,W11,M13,C14	-1.9762	-0.0657127	5.51987e-16	1.42044e-13
MKNNRPVSIPQPRPPHPRL*	2	K2,S8	-1.97584	0.254721	4.1168e-09	1.85758e-07
MRNNRPVYEPQNKPYHPRL*	5	R2,E9,N12,K13,Y15	-1.97571	0.0668357	7.32895e-17	2.36095e-14
MGNNRPVYSPKPRPQRWRL*	5	S9,K11,Q15,R16,W17	-1.9757	-0.385045	1.46386e-12	1.53048e-10
MDNNRPVYIGHIRPPHPRL*	4	D2,G10,H11,I12	-1.97548	-0.0367904	5.45791e-13	6.4541e-11
MGNNRPKYEPQCRPPHPRL*	3	K7,E9,C12	-1.97544	0.618078	8.42957e-12	7.3024e-10
MGQNIPVYIPMPRPPHPRL*	3	Q3,I5,M11	-1.9754	-0.393736	1.94454e-06	4.88056e-05
MWNNRWVYTPQPRPPHPRL*	3	W2,W6,T9	-1.97536	-0.605236	5.07331e-11	3.64604e-09
MGWNRPVCYRQPPPPHLRL*	6	W3,C8,Y9,R10,P13,L17	-1.97511	0.940988	8.57048e-15	1.6372e-12
MGNNRAVYIPRPRPPHLRL*	3	A6,R11,L17	-1.97473	-0.453604	5.15585e-09	2.28016e-07
MMNNRPVNIPQPRPPHPRL*	2	M2,N8	-1.97472	-0.49337	1.24267e-12	1.32098e-10
MHNNKPVPIPYPRPPHPRL*	4	H2,K5,P8,Y11	-1.97462	-0.624411	1.76111e-10	1.1029e-08
MGWNRPRCILQPRPPHPRL*	4	W3,R7,C8,L10	-1.97456	0.0657495	1.18403e-12	1.26751e-10
MGNTRPVYINRPRPPHPRL*	3	T4,N10,R11	-1.97443	0.0688473	8.14248e-19	4.23748e-16
MGNMRPVYIIQPRPPHPRL*	2	M4,I10	-1.97439	0.257697	5.70289e-19	3.04968e-16
MCHNRPVYFRPPRPPHPRL*	5	C2,H3,F9,R10,P11	-1.97403	-0.460906	9.02692e-11	6.09002e-09
MGQNRMVHIPQPCPYHIRL*	6	Q3,M6,H8,C13,Y15,I17	-1.97383	-0.0087437	8.62617e-09	3.60451e-07
MMNNRPVYIPQPKPPHPRL*	2	M2,K13	-1.97374	-0.383555	1.2798e-10	8.31992e-09
MGNIRPMYIPQPRPPHPRL*	2	I4,M7	-1.97341	0.0715665	8.05783e-19	4.19968e-16
MGFNRPVHIPQPRPPFPRL*	3	F3,H8,F16	-1.97336	-0.115554	8.30756e-16	2.04872e-13
MGVNNPVYIPQPRPPHPRV*	3	V3,N5,V19	-1.97316	-0.556923	6.38447e-14	9.67643e-12
MRNNRPVYIPQPRPPHPRQ*	2	R2,Q19	-1.97308	-0.172375	1.0028e-13	1.43196e-11
MGNNNWVFIPQNVQPHPRL*	6	N5,W6,F8,N12,V13,Q14	-1.97299	-0.425988	8.70765e-15	1.65706e-12
MENNRPVYVPQPRPPHPRL*	2	E2,V9	-1.97242	1.05984	7.99611e-19	4.1784e-16
MQYNRMVYIDQPRRPHPRL*	5	Q2,Y3,M6,D10,R14	-1.97241	0.718746	2.59051e-11	2.00001e-09
MNHNRPVYIPQPRPPHPRL*	2	N2,H3	-1.9724	2.13755	7.58687e-25	2.02239e-21
MGNNRLVTIHQPRKPHPRL*	4	L6,T8,H10,K14	-1.97199	-0.32939	1.62208e-10	1.02447e-08
MCNNRPVYIRVPRPPHPRL*	3	C2,R10,V11	-1.97191	-0.179033	5.16939e-15	1.04707e-12
MLNMRPVYIPQPRPPHPRL*	2	L2,M4	-1.97159	0.824273	1.67759e-17	6.31264e-15
MGNNRCVWIPFPRPPHPRL*	3	C6,W8,F11	-1.97144	-0.809137	2.8312e-08	1.05232e-06
MGNNRPVYRPMPRPPNPRL*	3	R9,M11,N16	-1.97126	0.693875	1.09244e-19	7.1214e-17
MHNNRPVYIPAKRQPYETL*	7	H2,A11,K12,Q14,Y16,E17,T18	-1.97123	0.853925	1.03301e-11	8.74915e-10
MGNRRPCYIPEPRPPHPRL*	3	R4,C7,E11	-1.97121	-0.0953772	2.46071e-14	4.17531e-12
MGNNRPVHIHGPRPPHPRL*	3	H8,H10,G11	-1.97101	-0.33517	3.8577e-12	3.64083e-10
MLNNRPVYIPGPPHPHPRL*	4	L2,G11,P13,H14	-1.97077	-0.362561	1.16343e-08	4.72022e-07
MGNNRMVYWPMPRPPHPRL*	3	M6,W9,M11	-1.97065	-0.438718	4.1514e-14	6.59539e-12
MGNMRPVYMPQPRPPHARL*	3	M4,M9,A17	-1.97044	-0.575858	8.5183e-08	2.86155e-06
MGRNRPVYKPWPRPPHPRL*	3	R3,K9,W11	-1.97019	0.714556	2.05009e-09	9.89209e-08
MSNNRNVYIPQCRPPHPRL*	3	S2,N6,C12	-1.97003	-0.714126	8.8972e-12	7.65245e-10
MGNKRPVYIAQPRPPHLRL*	3	K4,A10,L17	-1.97001	1.04524	8.22429e-14	1.20567e-11
MGNNRPVYIGQLRENHARL*	5	G10,L12,E14,N15,A17	-1.96993	-0.75686	8.7071e-11	5.89688e-09
MGGNRPWYIPQPRPPHPRL*	2	G3,W7	-1.96986	1.54224	4.90168e-12	4.5115e-10
MGNNRPVFHCQPRDPHPRL*	4	F8,H9,C10,D14	-1.96923	0.477353	3.33404e-11	2.50429e-09
MGRNRPVYICNPRPPHPRL*	3	R3,C10,N11	-1.96893	2.08573	7.93818e-18	3.24211e-15
MGHNHPVYIPRPRPPHPRL*	3	H3,H5,R11	-1.96888	0.553434	3.6883e-15	7.80102e-13
MGHNRPVYWPRTRPPHPRL*	4	H3,W9,R11,T12	-1.9688	1.09315	1.02825e-22	1.48374e-19
MGNNRPVYIYQPRIPHMRL*	3	Y10,I14,M17	-1.96879	0.0295555	2.06394e-08	7.92092e-07
MANNRHVYIPIPRPPHPRL*	3	A2,H6,I11	-1.96874	-0.368897	4.39242e-10	2.50462e-08
MGANREVYIPQHRPPHPRL*	3	A3,E6,H12	-1.96852	0.877248	1.07581e-21	1.17766e-18
MDNNWDCYIPQPRPPHPRL*	4	D2,W5,D6,C7	-1.96803	-0.771689	8.84582e-10	4.65624e-08
MGNNRFVYIPQPRGPHPRL*	2	F6,G14	-1.96792	-0.184934	7.34895e-07	2.02019e-05
MGANRPVYYPQARPPHPRL*	3	A3,Y9,A12	-1.96742	0.110486	3.11297e-11	2.35649e-09
MLNNRPVYIGQERPPHDHL*	5	L2,G10,E12,D17,H18	-1.96673	-0.766588	2.54101e-09	1.20151e-07
MGNNRPVYIGEPRPPHRRL*	3	G10,E11,R17	-1.96671	-0.518241	3.60929e-07	1.06082e-05
MLNNIGVYIPGPRPPHPRL*	4	L2,I5,G6,G11	-1.96651	0.551939	1.7077e-09	8.40135e-08
MGKNRPVYIPWPRTPHPRL*	3	K3,W11,T14	-1.96637	-0.671988	9.45635e-09	3.91018e-07
MPNNRPVYIPLPRSPHPRL*	3	P2,L11,S14	-1.96624	-0.627395	7.21232e-12	6.36798e-10
MGENRPRYWPGPRPPHPRL*	4	E3,R7,W9,G11	-1.96601	0.189663	4.41873e-15	9.09797e-13
MRNNRPVYIPQPKPPHPRL*	2	R2,K13	-1.9657	3.23459	8.57979e-16	2.10397e-13
MGGNRPVWIMQPRPPHPRL*	3	G3,W8,M10	-1.96563	-0.564789	1.17213e-08	4.74998e-07
MGNNSPVYIPQPRTPHPRL*	2	S5,T14	-1.96552	2.85805	5.42279e-08	1.89667e-06
MGNVRPVYEPLPRPPHPRL*	3	V4,E9,L11	-1.96515	-0.610163	5.45327e-11	3.89502e-09
MDNNRPVYWIQPRPPHPRL*	3	D2,W9,I10	-1.9649	-0.340729	5.47083e-10	3.04885e-08
MSNNRPVWIRQPRPPHPRL*	3	S2,W8,R10	-1.96488	-0.00983529	1.19142e-17	4.6694e-15
MGYNRRVYIPHPRPPHPRL*	3	Y3,R6,H11	-1.96446	1.22164	7.41854e-13	8.42097e-11
MGNIRPVYIPNPRPPHPRI*	3	I4,N11,I19	-1.96442	-0.796553	5.90479e-12	5.31429e-10
MHNNRPVYIEKPRMPHPRL*	4	H2,E10,K11,M14	-1.96429	0.206841	1.47369e-12	1.53955e-10
MGNVRQVYLPEPRPPHPRL*	4	V4,Q6,L9,E11	-1.96428	0.211447	4.14521e-12	3.88071e-10
MGNNRPRNIPSPRPPHPRL*	3	R7,N8,S11	-1.96424	-0.641145	2.65098e-13	3.41468e-11
MRTPRPVYIPDPRPPHPRL*	4	R2,T3,P4,D11	-1.96418	-0.614447	3.69436e-12	3.50467e-10
MQNNRPVYVPQPRPPHPRL*	2	Q2,V9	-1.9637	0.0460154	8.60719e-19	4.43307e-16
MGNNRNWYCPKPRPPHPRL*	4	N6,W7,C9,K11	-1.96367	0.82214	1.29015e-13	1.79419e-11
MGQNRPVYINQPREPHPRL*	3	Q3,N10,E14	-1.96349	-0.721566	8.66393e-09	3.61894e-07
MGWNRPVYWPQPRPPFPRL*	3	W3,W9,F16	-1.96345	0.432781	4.00689e-19	2.23514e-16
MGNNNLVYIPQPRPPHLRL*	3	N5,L6,L17	-1.9633	-0.334234	7.86006e-14	1.15958e-11
MGNPRPVNKPQPRPPHPRL*	3	P4,N8,K9	-1.96326	1.52433	8.62492e-15	1.6449e-12
MGNNRPMYRPNPMPPFPRL*	5	M7,R9,N11,M13,F16	-1.96315	-0.210828	1.24711e-15	2.9208e-13
MGNNRPVYIMQWRNPWLRL*	5	M10,W12,N14,W16,L17	-1.96299	0.250089	9.27804e-11	6.23054e-09
MTNNRPVYIPQPRQYHPRL*	3	T2,Q14,Y15	-1.96291	-0.146327	8.4001e-13	9.38058e-11
MKNNRPVYLMQPRPPHPRL*	3	K2,L9,M10	-1.96265	1.75078	1.48237e-25	4.66343e-22
MCNNYPMYIPQPRPPHPRL*	3	C2,Y5,M7	-1.96207	0.221879	6.47937e-18	2.69677e-15
MRYFRGMYIKQPRPPHPRL*	6	R2,Y3,F4,G6,M7,K10	-1.96201	-0.168584	6.63897e-15	1.30316e-12
MTNNRPVRQPQPRPPDPRL*	4	T2,R8,Q9,D16	-1.96186	0.450354	0.00784531	0.0687442
MGNNRPMYIPKPRMPHPRL*	3	M7,K11,M14	-1.96178	-0.274739	8.84772e-12	7.6174e-10
MFNNRPVYVPKPRMPHPRI*	5	F2,V9,K11,M14,I19	-1.96132	0.103054	2.16923e-16	6.17858e-14
MGNVRPVYWPYPRDPHPRL*	4	V4,W9,Y11,D14	-1.96114	-0.12717	6.09438e-17	2.00202e-14
MNPNWPVYWPQPRPPHPRL*	4	N2,P3,W5,W9	-1.96099	-0.444019	1.15114e-14	2.12125e-12
MGNNRPVYDPWPRGPHPRI*	4	D9,W11,G14,I19	-1.96096	-0.219175	9.03106e-10	4.74088e-08
MMNNRPVTEPQPRPPHPRL*	3	M2,T8,E9	-1.96091	-0.659211	5.03486e-13	6.00057e-11
MGNNRLVYIPQPREPHPRL*	2	L6,E14	-1.96087	3.07419	8.60946e-41	7.51604e-36
MGPNNPVYIEQPREPHPRL*	4	P3,N5,E10,E14	-1.96077	-0.460665	5.3475e-12	4.87557e-10
MGNNKPVYDKLPRPPHPRL*	4	K5,D9,K10,L11	-1.96073	-0.284049	4.13057e-12	3.86961e-10
MGNNRPVYWPRPRPPYPRL*	3	W9,R11,Y16	-1.96027	-0.790137	6.92678e-08	2.37047e-06
MGNNRPVYIPIQEPRNPRP*	6	I11,Q12,E13,R15,N16,P19	-1.96023	-0.383148	0.0203505	0.136153
MGINRWVYIPMPVPPHPRL*	4	I3,W6,M11,V13	-1.95987	-0.715134	4.96111e-10	2.79152e-08
MGNVRGMYIMQPRPPHPRL*	4	V4,G6,M7,M10	-1.95984	-0.421428	2.23859e-11	1.7543e-09
MGNNWPQYHFQPRPPHPRL*	4	W5,Q7,H9,F10	-1.95955	-0.129067	1.34185e-13	1.8572e-11
MQNNTEVYIPQPRMPHPRL*	4	Q2,T5,E6,M14	-1.95949	-0.392084	1.71836e-09	8.44782e-08
MGNNRHVYSPQPYPPHPRL*	3	H6,S9,Y13	-1.95937	-0.652226	8.10394e-12	7.05163e-10
MGNNRPVYPLWPRPPHPRL*	3	P9,L10,W11	-1.95927	-0.114379	1.58635e-12	1.6472e-10
MLNIRVVYIHQPRPPHPRL*	4	L2,I4,V6,H10	-1.95898	1.50873	7.89457e-17	2.51072e-14
MGNNRPVWIPDPRPPWPRL*	3	W8,D11,W16	-1.95862	0.621368	7.87618e-16	1.95199e-13
MGPNRPVCIYQPRPPHPRL*	3	P3,C8,Y10	-1.95857	0.0237234	2.03634e-18	9.49385e-16
MGNVRSVYHPQPRPPHPRL*	3	V4,S6,H9	-1.95855	0.631413	5.32033e-18	2.26016e-15
MGNFRPVYIPAPRPPHMRL*	3	F4,A11,M17	-1.95836	0.281457	1.0019e-13	1.43152e-11
MLNNRPVYIPQPREFHPRL*	3	L2,E14,F15	-1.95833	-0.174804	2.25368e-11	1.76414e-09
MHPNRPVYIPQPRPPHPRL*	2	H2,P3	-1.95801	3.06087	1.25937e-21	1.32063e-18
MGNNRPVQINYPRFPKPRL*	5	Q8,N10,Y11,F14,K16	-1.95774	-0.595758	0.01268	0.0980979
MGNNWPVYIPEPRQPHPRL*	3	W5,E11,Q14	-1.95767	-0.732231	5.22146e-09	2.30626e-07
MGNNCPVYYQQPRPFHPRL*	4	C5,Y9,Q10,F15	-1.95764	1.27288	1.12811e-20	9.5615e-18
MLNVRPVHISQPRPPHYEL*	6	L2,V4,H8,S10,Y17,E18	-1.95764	2.94906	0.0055269	0.0525338
MHNNRPVPWPQPRPPHPRL*	3	H2,P8,W9	-1.95753	-0.110274	7.53735e-17	2.42137e-14
MGNNRPAYIPYPRPPHPRK*	3	A7,Y11,K19	-1.95751	-0.269026	7.36499e-12	6.48911e-10
MGFNRPVHIPGPRPPHPRL*	3	F3,H8,G11	-1.95733	-0.499963	2.11592e-09	1.0176e-07
MGNNRPWYIPRPRWFWPRL*	5	W7,R11,W14,F15,W16	-1.95719	-0.256892	4.75596e-15	9.72351e-13
MMNNLPVYQPQPRPPHPRL*	3	M2,L5,Q9	-1.95688	-0.627772	7.66585e-11	5.27469e-09
MGNNCRVYTPQPRDPHPRL*	4	C5,R6,T9,D14	-1.95669	-0.553132	9.61784e-14	1.37928e-11
MGNFRPVYFPQPREPHLRL*	4	F4,F9,E14,L17	-1.95658	-0.377655	5.98515e-15	1.19021e-12
MMNNGPVYIPWPRPPHPRL*	3	M2,G5,W11	-1.95647	0.0615124	1.82784e-15	4.12325e-13
MGNNRPVTWPMPRPPHPRL*	3	T8,W9,M11	-1.95592	1.02393	1.71093e-11	1.37663e-09
MGNNRYVYHPEPRPPHPRL*	3	Y6,H9,E11	-1.95591	0.59084	4.92342e-15	1.00131e-12
MGCNRPVYHNQPRPPHPRL*	3	C3,H9,N10	-1.95546	-0.789602	4.1274e-10	2.36781e-08
MGNNRPVWQPQPRDPHPRL*	3	W8,Q9,D14	-1.95536	0.331259	4.23611e-13	5.1363e-11
MGNNLSVYIQQPLPPHPRL*	4	L5,S6,Q10,L13	-1.95535	-0.532361	7.60042e-08	2.57951e-06
MKNNRGCYICQPKRYHPRL*	7	K2,G6,C7,C10,K13,R14,Y15	-1.95501	0.305486	1.84551e-16	5.37041e-14
MMNNYYVYIPDPRPPHPRL*	4	M2,Y5,Y6,D11	-1.95431	0.114988	1.84884e-12	1.88886e-10
MGNNRNVYVPQPRPFHPRL*	3	N6,V9,F15	-1.9541	-0.760777	7.84097e-10	4.18471e-08
MHNNQPGYDRQPRPPHLRL*	6	H2,Q5,G7,D9,R10,L17	-1.95391	0.752386	7.18289e-13	8.19692e-11
MGNNRPKYIPKPRPPCPRL*	3	K7,K11,C16	-1.95387	-0.388922	4.57212e-09	2.04637e-07
MGNGRETYIPQPRPPHPRL*	3	G4,E6,T7	-1.95369	-0.403197	4.52039e-10	2.56961e-08
MHNNRPVYWAQPRPPHPRL*	3	H2,W9,A10	-1.95344	0.510499	2.06358e-19	1.24887e-16
MQNNTEVYYPQPRPPHPRL*	4	Q2,T5,E6,Y9	-1.95334	0.181251	4.03314e-16	1.07756e-13
MGNIRHVYIPMPRPPHPRL*	3	I4,H6,M11	-1.9533	-0.154514	7.32318e-15	1.42624e-12
MGVNRPVYRPNPRPPHPRL*	3	V3,R9,N11	-1.95329	-0.515082	1.60996e-12	1.66923e-10
MGNNRPVDIIQPRPFHPRL*	3	D8,I10,F15	-1.95312	-0.784285	7.33903e-12	6.47167e-10
MMNNRPAVIPKPRPPHPRL*	4	M2,A7,V8,K11	-1.95311	1.68349	1.97383e-11	1.56864e-09
MGNNRPVYIRTPRPPHPRL*	2	R10,T11	-1.95306	-0.386794	1.79957e-12	1.84432e-10
MCNNRPVYMPQPRPPHPRL*	2	C2,M9	-1.95302	0.0855277	2.40375e-18	1.10445e-15
MGNNRIVYIPQSRPPHMRL*	3	I6,S12,M17	-1.95298	-0.604459	2.13839e-08	8.17698e-07
MPNNRPVHIPQPRPPHPRL*	2	P2,H8	-1.95298	1.95352	1.17878e-21	1.25496e-18
MFNKRPVYIDQPRPPHPRL*	3	F2,K4,D10	-1.95288	-0.579668	4.97064e-12	4.56774e-10
MGANREVYIKQARPPHPRL*	4	A3,E6,K10,A12	-1.95246	-0.195698	3.90967e-15	8.18988e-13
MGMNRPVYIPQPRPPYPRL*	2	M3,Y16	-1.95171	-0.0165376	2.82232e-17	1.00464e-14
MGNNRPVWIVFPRPPHPRL*	3	W8,V10,F11	-1.95168	-0.754958	3.33331e-09	1.53682e-07
MGNRRPVMIHQPRPPWPRL*	4	R4,M8,H10,W16	-1.95149	-0.0242792	3.09075e-15	6.66226e-13
MGNNRAVYILQPRPPHPRL*	2	A6,L10	-1.95123	-0.717461	1.36129e-11	1.12362e-09
MGNTRPVYQPWPRGPHPRL*	4	T4,Q9,W11,G14	-1.95108	-0.0124212	2.08837e-11	1.64816e-09
MGVNRPVYMPWPRPPHPRL*	3	V3,M9,W11	-1.95105	-0.294491	4.83516e-11	3.49139e-09
MGNNRPVYQCQPRPPHCRL*	3	Q9,C10,C17	-1.95035	1.15929	4.26719e-15	8.83806e-13
MGAKIPVYIPAPRPPHLRL*	5	A3,K4,I5,A11,L17	-1.94992	-0.737423	4.81009e-12	4.43655e-10
MENNRPVYWPQPRPPHPRL*	2	E2,W9	-1.94992	1.10988	1.67295e-24	4.02891e-21
MENNRHVYIHQPRPPHPRL*	3	E2,H6,H10	-1.94949	0.746836	1.46445e-19	9.25721e-17
MGNNRPVYWMQPREPHPRL*	3	W9,M10,E14	-1.94914	0.373306	1.91896e-17	7.15917e-15
MGYNRPVWIPQPRPPHPRL*	2	Y3,W8	-1.9484	0.357348	4.63406e-17	1.57413e-14
MGMNRPWYKPQPRPPHPRL*	3	M3,W7,K9	-1.94821	0.71563	3.21875e-17	1.13305e-14
MGNNRPEYIVAPRPPHPRL*	3	E7,V10,A11	-1.94815	-0.719132	1.50655e-09	7.5295e-08
MCNNRPVYIPQPRPPHMRL*	2	C2,M17	-1.9478	0.450586	2.35312e-14	4.02403e-12
MGNFRPVYIPEARPPHPRL*	3	F4,E11,A12	-1.94757	0.441307	1.91368e-16	5.51821e-14
MCNNRPVYWPQPRDPHPRL*	3	C2,W9,D14	-1.94749	0.24631	8.6401e-13	9.6269e-11
MGNGKPVYIPEPRPPHPRL*	3	G4,K5,E11	-1.94737	-0.763273	2.16376e-07	6.64951e-06
MGNNRPRYIPPPRPPWPRL*	3	R7,P11,W16	-1.9471	-0.608049	2.12331e-12	2.13739e-10
MGNNRPRYIPQPRGPHLRL*	3	R7,G14,L17	-1.94694	-0.784269	1.94281e-10	1.20118e-08
MGNNREVYIGQPRMPHPRL*	3	E6,G10,M14	-1.94689	0.842612	2.29742e-14	3.94424e-12
MGNNRWVYIWQPRPPYPRL*	3	W6,W10,Y16	-1.94686	-0.768437	1.03244e-11	8.74639e-10
MGNNVPVYWWQPRPPHPRL*	3	V5,W9,W10	-1.94587	-0.105573	3.71576e-10	2.15926e-08
MGNKRPVYWPSNRPPHPRL*	4	K4,W9,S11,N12	-1.94583	-0.0356986	2.13574e-10	1.30842e-08
MHPNRPVYLPQPRPPHPRL*	3	H2,P3,L9	-1.94565	0.551452	8.52277e-14	1.24213e-11
MGNNRPVYIPWPRTPHPRI*	3	W11,T14,I19	-1.94555	-0.141628	3.33175e-12	3.19891e-10
MGNNRPVYLPNPRDPHPRL*	3	L9,N11,D14	-1.94537	-0.244834	7.04782e-16	1.77057e-13
MGNNRPVYIPMPRQPHLRL*	3	M11,Q14,L17	-1.94497	-0.397412	6.91242e-12	6.12331e-10
MGNNRPVYWPFPRPPHLRL*	3	W9,F11,L17	-1.94493	0.502083	1.43314e-13	1.97234e-11
MGQNRPVYIPMPRPPHPRL*	2	Q3,M11	-1.9448	0.682085	5.6151e-15	1.12689e-12
MPNNRPVYIPGPRPPHPRL*	2	P2,G11	-1.9446	0.916454	7.04523e-21	6.30817e-18
MHNNRRVYQPQPRPPHPRL*	3	H2,R6,Q9	-1.94448	-0.63293	8.68103e-08	2.91173e-06
MGNNRPVFEPKPRPPHPRL*	3	F8,E9,K11	-1.9442	-0.775232	7.82204e-11	5.37052e-09
MGNNRPKYWPQPRPPHPRL*	2	K7,W9	-1.944	2.55861	5.33826e-24	1.10303e-20
MGNVRPWYIPQPRPPHPRL*	2	V4,W7	-1.94355	0.650768	2.15853e-14	3.73336e-12
MLNNRPVYIPKPRPPHPRL*	2	L2,K11	-1.94346	0.176338	7.96596e-18	3.24966e-15
MLNNRPVYKPQPRPPHPRL*	2	L2,K9	-1.9433	-0.595769	1.29634e-10	8.41569e-09
MGRNRPVHIPQPRPPHPRL*	2	R3,H8	-1.94329	0.989839	1.93798e-15	4.34924e-13
MGNNRPVYIWQPVKTRPRL*	5	W10,V13,K14,T15,R16	-1.94317	-0.493567	0.00141941	0.0173686
MGNNRAVYIPQPRTPHPRL*	2	A6,T14	-1.94277	0.488342	2.2942e-11	1.79151e-09
MWNNRPVYEPQPRPPHPRL*	2	W2,E9	-1.94259	-0.682493	5.69137e-12	5.15543e-10
MGTNRTVYIPQAREPHPRL*	4	T3,T6,A12,E14	-1.94241	0.436781	5.44247e-17	1.80656e-14
MMNNRAVYIPQPRPPHPRI*	3	M2,A6,I19	-1.9424	-0.462257	2.68423e-08	1.00378e-06
MHPNRPVYIPQPIPPHPRL*	3	H2,P3,I13	-1.9423	-0.620412	3.00876e-11	2.28987e-09
MGNNRDVYIPEPRPPHPRL*	2	D6,E11	-1.94214	0.0744024	3.10173e-15	6.68181e-13
MGKNAPVTWPKPRPPWPRL*	6	K3,A5,T8,W9,K11,W16	-1.94191	-0.425823	3.21513e-08	1.1802e-06
MGNNRLVYCRQPRPPHPRL*	3	L6,C9,R10	-1.94143	1.78532	3.14945e-28	1.99961e-24
MINNRPEYIVQPRPPHPRL*	3	I2,E7,V10	-1.94143	0.436211	1.13274e-17	4.46949e-15
MHNNRIVYIPKPRHPHPRL*	4	H2,I6,K11,H14	-1.94139	0.803563	6.3661e-17	2.08111e-14
MGNNRFVYIPVPRPPHLRL*	3	F6,V11,L17	-1.94136	0.374024	2.7059e-17	9.74119e-15
MCNRRPVYIPGGRPPHVRL*	5	C2,R4,G11,G12,V17	-1.94135	0.593121	2.96799e-17	1.05113e-14
MGNNRPWDIPWPVKPHPRL*	5	W7,D8,W11,V13,K14	-1.94126	-0.650947	0.000102093	0.00173965
MNNNRPVWIKQPRPPHPRL*	3	N2,W8,K10	-1.94121	0.163347	2.42042e-14	4.12296e-12
MGNNRPVSMLQKRPPHPRL*	4	S8,M9,L10,K12	-1.94113	0.762233	2.83288e-17	1.00697e-14
MGNNRYVYIVVPRPPHPRL*	3	Y6,V10,V11	-1.94103	-0.197714	4.47755e-13	5.39715e-11
MGNNRPVLPGFPRPPHPRL*	4	L8,P9,G10,F11	-1.94075	-0.763088	3.42988e-08	1.25114e-06
MSNNRPVYWQQPKFYHPRL*	6	S2,W9,Q10,K13,F14,Y15	-1.94068	-0.0971522	3.18692e-12	3.07592e-10
MGNNRHVKIVQPRIPHARL*	5	H6,K8,V10,I14,A17	-1.94066	0.462206	0.0212421	0.14019
MRINRPVCKPQPREPHPRL*	5	R2,I3,C8,K9,E14	-1.94048	-0.464838	1.95877e-12	1.98733e-10
MGNNRPNYRPQPYPPHPRL*	3	N7,R9,Y13	-1.94021	-0.488936	2.29545e-11	1.79201e-09
MANNRPVYIPQPRSPHMRL*	3	A2,S14,M17	-1.94021	-0.438183	5.82309e-11	4.11887e-09
MGNNRPWDIPRPRPPHPRL*	3	W7,D8,R11	-1.93974	-0.514536	4.52676e-10	2.57282e-08
MGNNRWVDMPRPRPPHPRL*	4	W6,D8,M9,R11	-1.93962	-0.776732	8.15842e-10	4.33468e-08
MGQNAEVYIPQHRAPHPRL*	5	Q3,A5,E6,H12,A14	-1.93954	-0.75887	1.60811e-12	1.66781e-10
MTNNRPNYIPQPRPPHPRL*	2	T2,N7	-1.93941	0.414115	1.20481e-10	7.88061e-09
MGNNRPMYIPVPRPPHMRL*	3	M7,V11,M17	-1.93913	-0.39814	1.21518e-07	3.94002e-06
MDNNGPVYWPQPRPPHPRL*	3	D2,G5,W9	-1.93881	-0.696223	2.08316e-10	1.27935e-08
MENLRPVYIPQPRWPHPRL*	3	E2,L4,W14	-1.93869	-0.771406	3.4828e-06	8.28749e-05
MNHNRPVTFPEPRPPHPRL*	5	N2,H3,T8,F9,E11	-1.93865	0.298273	8.32347e-10	4.41456e-08
MGNNRPVFWPMPRPPHPRL*	3	F8,W9,M11	-1.93845	-0.652737	7.36372e-09	3.13127e-07
MGNKRPVYTPRPRPPHPRL*	3	K4,T9,R11	-1.93844	0.546964	8.49116e-12	7.34482e-10
MGNNRREYIEWPRPPHPRL*	4	R6,E7,E10,W11	-1.93839	-0.466198	1.53627e-09	7.65504e-08
MGNNRPVGEPQPRAPKPRL*	4	G8,E9,A14,K16	-1.93832	-0.732448	0.0144079	0.107386
MGNNRPVTWPQIRPPHPRL*	3	T8,W9,I12	-1.93825	1.09082	1.56193e-18	7.55435e-16
MGNARPRWTPDPRPPHPRL*	5	A4,R7,W8,T9,D11	-1.93818	0.999296	2.33967e-15	5.15138e-13
MGNWTPVYIPVPRPPHPRL*	3	W4,T5,V11	-1.93759	-0.408081	6.43325e-11	4.50107e-09
MGNNQPVYFPLPRTPHPRL*	4	Q5,F9,L11,T14	-1.93755	-0.616942	2.49439e-10	1.50829e-08
MGNNRPVYIEEPRPKHVRM*	5	E10,E11,K15,V17,M19	-1.9374	-0.403093	1.31824e-07	4.24033e-06
MLNNRPVAWPQPRPPHPRL*	3	L2,A8,W9	-1.93732	-0.548195	2.95517e-10	1.75949e-08
MCCNRPVYQPQPRPPHPRL*	3	C2,C3,Q9	-1.93718	0.135072	2.86797e-14	4.78495e-12
MRCNPPVYIEQPRPPHPRL*	4	R2,C3,P5,E10	-1.93714	0.298467	5.91695e-12	5.31975e-10
MGNNRPWYIPQDRQPHPRL*	3	W7,D12,Q14	-1.93712	-0.696928	2.42806e-11	1.88627e-09
MGCERPVMSPQPRPPHARL*	5	C3,E4,M8,S9,A17	-1.93694	-0.210704	1.74629e-06	4.42719e-05
MPNNRPVYIEQPRKPHPRL*	3	P2,E10,K14	-1.93648	-0.289979	2.54568e-12	2.51827e-10
MGNNRGMYIKQPRRPHPRL*	4	G6,M7,K10,R14	-1.93601	-0.385099	7.89084e-11	5.41138e-09
MGNNRPFYAPQPRPPFPRQ*	4	F7,A9,F16,Q19	-1.93591	0.154844	0.00028585	0.00434304
MGNNRPVYWQQPRAPHLRL*	4	W9,Q10,A14,L17	-1.9359	-0.621282	7.28562e-08	2.48111e-06
MGCNRPVYGPQPRDPHPRL*	3	C3,G9,D14	-1.93579	-0.241407	1.78985e-12	1.83773e-10
MGNNRPKYKPFPRPPHPRL*	3	K7,K9,F11	-1.93576	0.192532	3.03081e-14	5.03261e-12
MGENRPEYIPQPRPPHPRL*	2	E3,E7	-1.9356	0.624993	6.55986e-18	2.72702e-15
MGNNRKVYIMQPRPPYPRL*	3	K6,M10,Y16	-1.93548	-0.136634	6.02724e-14	9.19487e-12
MGNNRLVYILQPRQPHPRL*	3	L6,L10,Q14	-1.93546	0.236225	1.15562e-16	3.53364e-14
MMNIRPVYMPQYRPPHPRL*	4	M2,I4,M9,Y12	-1.93497	0.343033	1.42262e-09	7.1458e-08
MGHNCPVYIPKPRRPHPRL*	4	H3,C5,K11,R14	-1.93489	-0.632473	5.24016e-10	2.93106e-08
MGNNRPVYYPNPRPPHRRL*	3	Y9,N11,R17	-1.93482	-0.611054	5.07087e-10	2.84548e-08
MLNLRPVQFPQPRPPHPRL*	4	L2,L4,Q8,F9	-1.93466	2.47424	3.52841e-05	0.000671242
MGNNHPVYIPWPRPPHLRI*	4	H5,W11,L17,I19	-1.93425	0.917117	3.08492e-11	2.3374e-09
MMNNRPVYIPEPRPFHPRL*	3	M2,E11,F15	-1.93424	-0.651004	1.35737e-08	5.42138e-07
MRNFDPVWIPQPRPPHPRL*	4	R2,F4,D5,W8	-1.93408	-0.785051	3.48043e-12	3.32157e-10
MGNNVPVYNAQPRPPHPRL*	3	V5,N9,A10	-1.93375	-0.578063	1.38947e-10	8.93557e-09
MANTRPVYYPKPRPPHPRL*	4	A2,T4,Y9,K11	-1.93369	-0.789762	2.80238e-11	2.14744e-09
MGRNEPVNIPQPRPPHPRL*	3	R3,E5,N8	-1.93367	-0.390157	2.14355e-08	8.19495e-07
MGNNRFWYIPKPRRPHPRL*	4	F6,W7,K11,R14	-1.93359	0.834256	6.37257e-17	2.08111e-14
MDNNPCVYIPYPRPPHPRL*	4	D2,P5,C6,Y11	-1.93356	-0.255241	2.26401e-12	2.26012e-10
MGNNRYVNIKNPRPPHPRL*	4	Y6,N8,K10,N11	-1.93355	-0.00502115	2.31063e-08	8.77033e-07
MGNTRPAYIPQPRVPHPRL*	3	T4,A7,V14	-1.93334	-0.717265	5.53428e-10	3.07881e-08
MMNNRPVYPPYPRPPHPRL*	3	M2,P9,Y11	-1.93324	-0.778617	3.59314e-10	2.09504e-08
MSNNRPVYIRQPREPHPRL*	3	S2,R10,E14	-1.93317	0.345405	4.31346e-16	1.14631e-13
MGNNRPVYINDPRPPHPRL*	2	N10,D11	-1.93315	-0.586517	1.52783e-12	1.59164e-10
MGINRWVYISQPRPPHPRL*	3	I3,W6,S10	-1.93301	-0.731388	1.36785e-09	6.90845e-08
MDDNRPVYIHGPRPPHLRL*	5	D2,D3,H10,G11,L17	-1.93297	-0.217406	2.99842e-10	1.78099e-08
MGNNEPVYWPKPQPPHPRL*	4	E5,W9,K11,Q13	-1.93285	-0.229033	3.98613e-10	2.29923e-08
MGNMRPKMIPQPRPPHPRL*	3	M4,K7,M8	-1.93275	-0.160181	5.35699e-15	1.08193e-12
MGNNRPVYIPQARDPHMRL*	3	A12,D14,M17	-1.93249	0.00877935	1.57909e-12	1.64015e-10
MNNARPVYIPQPRPPHPRL*	2	N2,A4	-1.93199	2.53463	9.65298e-25	2.46045e-21
MGNNPPVYIPQPRFCMPRL*	4	P5,F14,C15,M16	-1.93192	0.0293417	0.0446449	0.225777
MGDNRPVYIPRPRPPHLRL*	3	D3,R11,L17	-1.93169	0.151041	4.44357e-14	7.01015e-12
MGNNRPVYHPQAREPHLRL*	4	H9,A12,E14,L17	-1.93124	-0.570336	6.64997e-11	4.63969e-09
MMNLRPVYIPQPRPPHYRL*	3	M2,L4,Y17	-1.93099	-0.395209	7.19965e-14	1.07579e-11
MGTNRPVYKPHPRPPHPRL*	3	T3,K9,H11	-1.93092	1.31452	3.44687e-20	2.61094e-17
MMNNRPVYMPRPRCPHPRL*	4	M2,M9,R11,C14	-1.93091	0.0494927	1.10895e-14	2.05435e-12
MGNSLPVYIPQPRPPHPRI*	3	S4,L5,I19	-1.93074	-0.506254	4.45146e-08	1.58536e-06
MGNNMPVMDPMPRPPHPRL*	4	M5,M8,D9,M11	-1.93063	-0.492862	7.53748e-11	5.19866e-09
MMNNHPVYIPWPRGPHPRL*	4	M2,H5,W11,G14	-1.9306	-0.373257	2.39477e-11	1.86331e-09
MGNNRPVYWPQERPFHPRL*	3	W9,E12,F15	-1.93045	1.1225	1.99059e-18	9.30539e-16
MGNNRPVYIDQPRWPMPRL*	3	D10,W14,M16	-1.93039	0.240735	0.00014552	0.00238571
MANNRPVVIPMPRPPHPRL*	3	A2,V8,M11	-1.92991	0.433433	4.05099e-11	2.9827e-09
MGNNRPIYVPDPRPPHPRL*	3	I7,V9,D11	-1.92983	0.145027	4.78233e-13	5.73287e-11
MTNGRPVYIPQPRPPHPRL*	2	T2,G4	-1.92982	1.39486	1.96219e-22	2.69573e-19
MGNNRPRYIPGPRPPHPRL*	2	R7,G11	-1.92962	1.82114	6.35764e-25	1.70775e-21
MHNNRQVYIPNPRPPHPRL*	3	H2,Q6,N11	-1.92947	-0.76921	3.61101e-12	3.43586e-10
MGWNRPVPIPQPRGPPPRN*	5	W3,P8,G14,P16,N19	-1.92942	-0.460796	1.92126e-13	2.5529e-11
MVNNRPVYIPQPPWPHPRL*	3	V2,P13,W14	-1.92927	-0.357023	2.16776e-10	1.32594e-08
MGMNRPVYILDPRDPHPRL*	4	M3,L10,D11,D14	-1.92924	0.0250608	2.06867e-13	2.72904e-11
MGWNRPVYIPWPRSPHPRL*	3	W3,W11,S14	-1.92914	-0.772918	1.26748e-09	6.4419e-08
MGNNRPIYIPKPRPPHPRL*	2	I7,K11	-1.92901	1.74821	3.70399e-23	6.04406e-20
MGNNRPIYIGQPRMPHPRL*	3	I7,G10,M14	-1.92897	0.302435	4.09983e-15	8.51668e-13
MQRNRPVYVPCPRPPHPRL*	4	Q2,R3,V9,C11	-1.92887	-0.0630295	5.73632e-10	3.17854e-08
MGNNRAVYIPQPRWPHPRL*	2	A6,W14	-1.92885	-0.780665	1.07219e-10	7.09912e-09
MGNNRNVYICVPREPHPRL*	4	N6,C10,V11,E14	-1.92872	0.58844	9.01306e-14	1.30217e-11
MGNNRPVYWWQPRDPHLRL*	4	W9,W10,D14,L17	-1.92801	0.43298	3.43852e-15	7.32152e-13
MGNNRYVNIPKPRRPHPRL*	4	Y6,N8,K11,R14	-1.92791	0.581517	7.40754e-16	1.85294e-13
MFHNRPVYIPWPRPPHPRL*	3	F2,H3,W11	-1.92788	-0.359558	8.10577e-12	7.05163e-10
MGNKRPVQLPGPRPPHPRI*	5	K4,Q8,L9,G11,I19	-1.92782	-0.0763831	2.02755e-17	7.51611e-15
MGNNRNVYIPQPRQPHPRL*	2	N6,Q14	-1.92781	0.949734	1.52967e-19	9.62451e-17
MGNNWNVIIGQPRPPHPRL*	4	W5,N6,I8,G10	-1.92778	0.725461	4.7501e-17	1.60264e-14
MCNNRPVYWPQPRPPHPRL*	2	C2,W9	-1.92752	0.282596	2.20612e-16	6.27342e-14
MGNGRPVYIFQPRIPHPRL*	3	G4,F10,I14	-1.92746	0.0418361	1.90082e-08	7.35309e-07
MPNNRPVYAPMPRPPHPRL*	3	P2,A9,M11	-1.92734	-0.542232	1.64809e-10	1.03939e-08
MGANRPVYKPQPRPPHPRL*	2	A3,K9	-1.92724	0.760412	1.19576e-20	1.00617e-17
MGNRRPVYIYQPRPPYPRL*	3	R4,Y10,Y16	-1.92691	-0.156337	3.12975e-10	1.85061e-08
MGNNRCVYIPRPRPPHMRL*	3	C6,R11,M17	-1.92663	-0.577078	8.45465e-11	5.74388e-09
MGNNRPVWMPTPRPPHPRL*	3	W8,M9,T11	-1.92659	0.217515	1.30396e-17	5.05375e-15
MGNNRHTYIPQPRPPHPRL*	2	H6,T7	-1.92637	1.12634	4.1477e-14	6.59429e-12
MSNNRPVYICQPREPHPRL*	3	S2,C10,E14	-1.92623	0.435725	3.92589e-19	2.20127e-16
MGNNWPVYICQSRPPHPRL*	3	W5,C10,S12	-1.926	0.497871	8.00503e-19	4.1784e-16
MWNHRTVYIPQWRHTLERL*	8	W2,H4,T6,W12,H14,T15,L16,E17	-1.9259	-0.0132099	8.95652e-16	2.1902e-13
MGNNRPVYEPSPRPPYPRL*	3	E9,S11,Y16	-1.92573	-0.450727	1.6722e-12	1.72862e-10
MCNNRPVYNPQPRPPHPRL*	2	C2,N9	-1.92561	0.483378	1.03715e-15	2.49429e-13
MGNNRAVICPQPRDPHPRL*	4	A6,I8,C9,D14	-1.92561	0.458916	2.7958e-18	1.26791e-15
MGNNRNVYIPMPRPPHPRL*	2	N6,M11	-1.92554	0.872506	3.93832e-18	1.72338e-15
MGNNRMVYIKAPRPPHPRL*	3	M6,K10,A11	-1.92526	2.55849	2.96045e-18	1.33737e-15
MGNNRPVYWPCPRWPHPRL*	3	W9,C11,W14	-1.92516	-0.530891	1.34538e-11	1.11249e-09
MGNNRNVYLPQPRPPHPRL*	2	N6,L9	-1.92516	-0.691297	3.23278e-11	2.43714e-09
MLNNRPVYIPDPRNPWPRL*	4	L2,D11,N14,W16	-1.92496	-0.439657	3.34866e-11	2.51419e-09
MPNNRPVYIPKPRPPHPRL*	2	P2,K11	-1.9249	1.02765	2.08842e-17	7.71719e-15
MGNVRPVAIPWPVKPHPRL*	5	V4,A8,W11,V13,K14	-1.92485	-0.229747	1.84021e-12	1.88114e-10
MGNNRSVWPKRPRPPHPRL*	5	S6,W8,P9,K10,R11	-1.92478	0.80601	2.64643e-19	1.56632e-16
MGNNWWVYIPVPRPPHPRL*	3	W5,W6,V11	-1.92465	-0.311511	9.69469e-11	6.47547e-09
MGNNRYVNIMQPRPPHPRL*	3	Y6,N8,M10	-1.92463	-0.689698	1.58551e-09	7.87564e-08
MGNNRMVYIPRPRPPHPRL*	2	M6,R11	-1.92373	1.89033	2.10928e-29	1.79648e-25
MGNNRPMYICQPRPPWPRL*	3	M7,C10,W16	-1.92324	-0.0382053	2.94745e-11	2.24775e-09
MGNGRPVYMPQPREPHPRL*	3	G4,M9,E14	-1.92308	-0.487335	1.46202e-09	7.32266e-08
MENNRPVYIESPRPPHPRL*	3	E2,E10,S11	-1.92298	0.144088	5.84037e-13	6.853e-11
MANNRMVYIPVPRPPHPRL*	3	A2,M6,V11	-1.92298	-0.598568	5.65606e-09	2.47597e-07
MENNRQCYIPMPRPPHPRL*	4	E2,Q6,C7,M11	-1.92292	-0.480408	2.96866e-13	3.77514e-11
MQNNRPVYMPQPRPPHPRL*	2	Q2,M9	-1.92271	0.433271	2.78209e-16	7.79696e-14
MGPNRPVHIPDPRVPHPRI*	5	P3,H8,D11,V14,I19	-1.92258	0.137345	2.82656e-11	2.16217e-09
MINNRPVYQPQPRPPHPRL*	2	I2,Q9	-1.92257	0.381495	3.55383e-14	5.78937e-12
MGNNRHVYWPQPRPPHPRL*	2	H6,W9	-1.92246	-0.0551289	8.4982e-12	7.34909e-10
MGGNRPVRWPEPRKPHPRL*	5	G3,R8,W9,E11,K14	-1.92234	-0.670541	1.08063e-11	9.11263e-10
MGNNRKVYIKQLRPPHPRL*	3	K6,K10,L12	-1.92211	0.415259	1.14517e-16	3.5109e-14
MCNRRPVYIPNPRPPHPRL*	3	C2,R4,N11	-1.92189	-0.619677	1.55276e-08	6.12404e-07
MGCNRPRYIPQPRPPHPRL*	2	C3,R7	-1.92186	-0.367215	3.09551e-14	5.13272e-12
MGNNEPNYRPQPRPPHPRL*	3	E5,N7,R9	-1.92183	0.197264	3.37142e-16	9.29569e-14
MMNNRPVCYRQPRPPHPRL*	4	M2,C8,Y9,R10	-1.92169	0.180157	1.52173e-14	2.72925e-12
MGNNRPVELPEPRPPHPRL*	3	E8,L9,E11	-1.92159	-0.419151	5.00519e-10	2.81358e-08
MEANRPVYIPRNVYPHPRL*	6	E2,A3,R11,N12,V13,Y14	-1.92159	-0.280069	7.17387e-11	4.96552e-09
MMNMNNVYIPQPKFYHPRL*	7	M2,M4,N5,N6,K13,F14,Y15	-1.92144	-0.574483	4.29266e-11	3.14518e-09
MINNRPVYINQPREPHPRL*	3	I2,N10,E14	-1.92115	0.0618606	5.61294e-11	3.99024e-09
MGRNRPVRIIQPRPPHPRL*	3	R3,R8,I10	-1.9208	-0.76492	4.10394e-10	2.35745e-08
MGNHRHVYIPNPRPPHPRL*	3	H4,H6,N11	-1.92076	-0.522498	1.10682e-08	4.51624e-07
MMNNRPVYIQQPRRPHPRL*	3	M2,Q10,R14	-1.92035	-0.721866	6.59053e-13	7.58789e-11
MGNNRWVHIPQPRRPHPRL*	3	W6,H8,R14	-1.92027	-0.32796	1.04364e-10	6.92849e-09
MGNQRPVYMPAPRPPHPRL*	3	Q4,M9,A11	-1.9201	-0.491306	5.99092e-10	3.29712e-08
MGNNRNVYICVPRPYHPRL*	4	N6,C10,V11,Y15	-1.92002	0.70412	5.14999e-10	2.88524e-08
MGNNAPVHIPMPRPPHPRL*	3	A5,H8,M11	-1.91996	-0.300301	1.21511e-09	6.19802e-08
MGNNRPNYIPQPRWPHPRL*	2	N7,W14	-1.91991	0.0333751	1.22186e-15	2.87037e-13
MGNNRNVYIPAPRHPHPRL*	3	N6,A11,H14	-1.91975	-0.5686	2.56388e-09	1.21167e-07
MINNRPVYRPQPRPPHPRL*	2	I2,R9	-1.91946	-0.135366	2.31968e-11	1.80931e-09
MGNNVPVYGIQPFPPSMRL*	6	V5,G9,I10,F13,S16,M17	-1.91929	-0.762415	1.92812e-08	7.45044e-07
MGNNRPVYVPQPRRPHPRR*	3	V9,R14,R19	-1.91925	-0.566899	3.80143e-13	4.67909e-11
MGNMRPVYIPENRPPHPRL*	3	M4,E11,N12	-1.91868	0.67736	5.04807e-17	1.69469e-14
MGNNRPVWIPAPRPPHPRQ*	3	W8,A11,Q19	-1.91818	-0.723195	3.56378e-08	1.29583e-06
MGNNRPVYYVQPRSPHPRL*	3	Y9,V10,S14	-1.91801	0.654858	1.29984e-18	6.41108e-16
MGNNRKVYWPQPRPPHPRK*	3	K6,W9,K19	-1.91797	-0.50158	1.20334e-13	1.68555e-11
MGNLRWWLIPPPRPPHPRL*	5	L4,W6,W7,L8,P11	-1.91787	0.457397	3.97258e-17	1.36672e-14
MHNNRIVYDPQPRPPHPRL*	3	H2,I6,D9	-1.91775	0.261961	1.19518e-12	1.27788e-10
MINNRPVYWPQPHKPHPRL*	4	I2,W9,H13,K14	-1.91745	-0.125265	2.43857e-05	0.000480801
MENNRPVYIPRPRPPHPRL*	2	E2,R11	-1.9167	-0.0188967	8.42935e-14	1.23211e-11
MGNNRPVYIPEPRQPYPRL*	3	E11,Q14,Y16	-1.91655	-0.212348	3.03564e-13	3.84849e-11
MGNNRPEYIPQPWPPWPRL*	3	E7,W13,W16	-1.91644	0.787884	4.82302e-19	2.64523e-16
MMNNRPVYIPQPREPHPRL*	2	M2,E14	-1.91633	1.12963	7.69779e-23	1.16366e-19
MMNIRPVYIKQPRPPHPRL*	3	M2,I4,K10	-1.9162	-0.624101	1.48953e-07	4.73804e-06
MGNNRPVYQPGPRPVHPRL*	3	Q9,G11,V15	-1.91607	-0.498692	1.03005e-10	6.84995e-09
MGNNRPVYRPSPRPPNPRL*	3	R9,S11,N16	-1.91606	1.04063	8.32705e-17	2.63626e-14
MGNNRPVWYPDPRPPHPRL*	3	W8,Y9,D11	-1.91561	-0.134252	6.32319e-13	7.32843e-11
MGNNRPVNIDQPRIPHGRL*	4	N8,D10,I14,G17	-1.9155	-0.206245	0.0210395	0.139314
MGENWPVYIPKPRPPHPRL*	3	E3,W5,K11	-1.91515	0.102143	1.90289e-07	5.92236e-06
MGNNRPYYINTPRSPHPRL*	4	Y7,N10,T11,S14	-1.9149	0.673748	3.03758e-12	2.95054e-10
MGNNRSVYINKPRVRHPRL*	5	S6,N10,K11,V14,R15	-1.91393	0.0557832	4.46759e-11	3.25559e-09
MLNNRPVMTPQPRPYHPRL*	4	L2,M8,T9,Y15	-1.91382	-0.565312	2.00215e-10	1.23372e-08
MHQNRPVYFAQPRPPHPRL*	4	H2,Q3,F9,A10	-1.91372	0.401047	4.06728e-14	6.50018e-12
MGNRRPGYIPQPRPPHPRL*	2	R4,G7	-1.91365	0.35352	1.01445e-14	1.90433e-12
MGNNRPVYMNQPRRPHPRL*	3	M9,N10,R14	-1.91364	-0.469087	1.77711e-10	1.11212e-08
MGNNRPVYIWQVRTPHPRL*	3	W10,V12,T14	-1.91361	1.21132	1.96439e-22	2.69573e-19
MWNNRWVYIPAPRPPHPRL*	3	W2,W6,A11	-1.91357	-0.658553	2.30847e-10	1.4034e-08
MGNNRPVYIHQPRKPHERL*	3	H10,K14,E17	-1.91326	0.239278	7.76982e-13	8.74948e-11
MYNNRPSYIPQPRPPHPRL*	2	Y2,S7	-1.91313	-0.167127	2.03214e-09	9.81359e-08
MMNNRPVYIPQPRLPHPRL*	2	M2,L14	-1.91286	1.58405	5.07607e-26	1.82738e-22
MGNTRPVYIGQPRMPHPRL*	3	T4,G10,M14	-1.9128	-0.174301	1.09867e-09	5.65113e-08
MHNNRPKYMPQPPPPHPRL*	4	H2,K7,M9,P13	-1.9126	-0.0117809	9.22611e-11	6.20761e-09
MCNNRPVYIPRPRPPHPRL*	2	C2,R11	-1.9126	0.903074	3.3593e-14	5.50734e-12
MGNNRPVYWPEPRWPHPRL*	3	W9,E11,W14	-1.91253	0.619447	3.1808e-19	1.82987e-16
MRCNRPVYIEFPRPYHPRL*	5	R2,C3,E10,F11,Y15	-1.91243	-0.515572	1.87149e-10	1.16327e-08
MGNNRNVYGPRPRPPHPRL*	3	N6,G9,R11	-1.91183	-0.340012	6.73938e-13	7.747e-11
MGNNRMVYEPMPRPWHPRL*	4	M6,E9,M11,W15	-1.91125	-0.698218	7.84884e-08	2.65428e-06
MVNQRPVYIPQPRKPHPRL*	3	V2,Q4,K14	-1.91122	-0.781549	5.8387e-12	5.26432e-10
MEANRPVWWPWPRPPHPRL*	5	E2,A3,W8,W9,W11	-1.91108	-0.117108	5.90456e-15	1.17552e-12
MGNMRPVHHPQPRPPHPRL*	3	M4,H8,H9	-1.91104	-0.334992	3.68418e-11	2.74198e-09
MGNNRNVYIPLPRPPHPRL*	2	N6,L11	-1.91097	1.15913	8.83041e-14	1.28055e-11
MGNNRTVYIPEPRKPHPRL*	3	T6,E11,K14	-1.91083	0.816166	4.0656e-13	4.96053e-11
MDNNRPVYQPQPRPPHPRL*	2	D2,Q9	-1.91081	2.39146	6.11224e-18	2.55615e-15
MGKNRPVMSPQPRPPHARL*	4	K3,M8,S9,A17	-1.91075	0.288105	0.00225883	0.0255608
MNNIQPVYHGNPRPPHPRL*	6	N2,I4,Q5,H9,G10,N11	-1.91033	0.246454	3.76153e-12	3.56065e-10
MGNNRMVYIPQPREPHPRL*	2	M6,E14	-1.9103	0.862031	3.78694e-15	7.96625e-13
MGNNRYNYIPQPRPPCPRL*	3	Y6,N7,C16	-1.91028	-0.31279	1.50983e-14	2.7107e-12
MGNNVPVRKPVPRPPHPRL*	4	V5,R8,K9,V11	-1.91002	-0.00170309	1.3203e-17	5.1114e-15
MGNNRPVQIDQPRWPHPRP*	4	Q8,D10,W14,P19	-1.90971	-0.00932047	0.01262	0.0977723
MGNNRTVYICQPREPHPRL*	3	T6,C10,E14	-1.9097	0.40388	2.82961e-16	7.91111e-14
MGQNRPVYIPRPRPPHPRL*	2	Q3,R11	-1.90969	-0.0666986	7.3594e-13	8.36827e-11
MGNNRCFYIGQPRPPHERL*	4	C6,F7,G10,E17	-1.9095	0.804838	0.000238556	0.0037004
MTNNRPVYIRQPKPYHPRL*	4	T2,R10,K13,Y15	-1.90947	-0.792751	7.69867e-11	5.29401e-09
MANNRPVYIPCCRPPHPRL*	3	A2,C11,C12	-1.90933	-0.457378	5.56495e-10	3.09488e-08
MQNNRMVYIQQPRPPHPRL*	3	Q2,M6,Q10	-1.90929	0.192307	1.20848e-13	1.69003e-11
MGNNRPKYMPKPRPPHPRL*	3	K7,M9,K11	-1.90917	-0.773294	3.82578e-08	1.38141e-06
MGNTRPVYQPNARPPHPRL*	4	T4,Q9,N11,A12	-1.90911	-0.241746	1.04199e-12	1.13388e-10
MRNNRPVYIPLPRPPHPRL*	2	R2,L11	-1.9091	1.41085	1.1613e-24	2.8966e-21
MLNMRPVYTPRPRPPHPRL*	4	L2,M4,T9,R11	-1.9091	-0.669509	1.63192e-07	5.14459e-06
MGNNRTVPRPQCRPPHPRL*	4	T6,P8,R9,C12	-1.90905	-0.70353	4.97242e-09	2.20547e-07
MGNNRPVYIDQPRRFHPRL*	3	D10,R14,F15	-1.90902	-0.257119	2.07453e-15	4.63483e-13
MGNNRWVYINTPRSPHPRL*	4	W6,N10,T11,S14	-1.90898	1.10603	5.88022e-21	5.34055e-18
MGNPRPVYMPTPRPPHPRL*	3	P4,M9,T11	-1.90894	-0.411973	1.79507e-12	1.84208e-10
MGNNRPVYLPQPRTPHLRL*	3	L9,T14,L17	-1.90869	-0.0432066	7.52613e-12	6.61828e-10
MGNNRPQYMPQPRWPHDLL*	5	Q7,M9,W14,D17,L18	-1.90868	0.0828918	0.00919605	0.0774785
MGNTRPRYISQPRPYHQRL*	5	T4,R7,S10,Y15,Q17	-1.90846	-0.569802	2.18774e-08	8.34835e-07
MGNNRPRYWPQPRPPWPRL*	3	R7,W9,W16	-1.90837	-0.544914	4.18616e-12	3.91485e-10
MGNNRPCYIKQARPPHPRL*	3	C7,K10,A12	-1.90823	-0.246748	3.88606e-13	4.76143e-11
MGNCRPMYRPFPRPPHPRL*	4	C4,M7,R9,F11	-1.90814	-0.576774	1.94155e-09	9.42042e-08
MGNNRRVYKPQPRAPHPRL*	3	R6,K9,A14	-1.90809	0.485902	7.88577e-17	2.51021e-14
MGNNRAVYQPQARPPHPRL*	3	A6,Q9,A12	-1.90778	-0.511876	9.26251e-12	7.93733e-10
MGNNRPVYIGEPRPPHLRL*	3	G10,E11,L17	-1.90775	0.722928	2.12133e-18	9.85063e-16
MGNNAPYYIPQPRPPHPRL*	2	A5,Y7	-1.90769	0.0476301	1.5857e-13	2.15206e-11
MMNNRWVYIPQVRPYHPRL*	4	M2,W6,V12,Y15	-1.90769	0.691215	4.04269e-11	2.9789e-09
MGNNRPVQIIQPRQPHLRL*	4	Q8,I10,Q14,L17	-1.90768	1.10852	4.19485e-18	1.81967e-15
MSNNRPVYIPIPRAPHPRL*	3	S2,I11,A14	-1.90766	-0.691802	3.30767e-12	3.17667e-10
MGNNRLVYIIQPRPPHPRL*	2	L6,I10	-1.90758	-0.0660216	3.15293e-11	2.38415e-09
MGNNPPVYIPYPRFPFDRT*	6	P5,Y11,F14,F16,D17,T19	-1.90751	-0.713717	9.08211e-05	0.00156476
MHNIRPVYIPWPRPPYPRV*	5	H2,I4,W11,Y16,V19	-1.90719	-0.0423826	2.56074e-17	9.2953e-15
MENGRPVYIGQIRPYHPRL*	5	E2,G4,G10,I12,Y15	-1.90716	1.68766	2.0238e-18	9.44796e-16
MGNNCEVGIMQPRPPHLRL*	5	C5,E6,G8,M10,L17	-1.9071	0.237866	1.35792e-10	8.75922e-09
MKPNRPVYIPYPRPPHPRL*	3	K2,P3,Y11	-1.90695	-0.0220602	8.32092e-15	1.59564e-12
MRNNGPVHIPQPRPPHPRL*	3	R2,G5,H8	-1.90655	-0.167551	3.55445e-12	3.38758e-10
MGNNRPIYIPQPRPPHPRI*	2	I7,I19	-1.90634	1.11366	2.19837e-20	1.74868e-17
MGNVRQVCIPQPRPPHPRL*	3	V4,Q6,C8	-1.90625	1.06892	6.30343e-14	9.57439e-12
MGNNRFVYAPQPRAPHPRL*	3	F6,A9,A14	-1.90618	-0.423276	2.60367e-12	2.56763e-10
MGNNRPVYAPRYRPFHLRL*	5	A9,R11,Y12,F15,L17	-1.90617	-0.483785	1.07787e-13	1.52366e-11
MLNIRVVWIDQPRPPHPRL*	5	L2,I4,V6,W8,D10	-1.90604	-0.556191	1.6445e-11	1.3293e-09
MGNNVPDYIPMPRPPFPRL*	4	V5,D7,M11,F16	-1.906	-0.537868	5.73624e-08	1.9999e-06
MGNLRPVYVPDPRPPHPRL*	3	L4,V9,D11	-1.90594	-0.222623	7.28999e-12	6.43167e-10
MGNERPVYIDQPRPPHPRI*	3	E4,D10,I19	-1.90591	1.9781	3.67228e-21	3.53266e-18
MGNNNPVYWPEPRPPHPRL*	3	N5,W9,E11	-1.90577	-0.494213	1.36389e-07	4.37627e-06
MGNNRPVPIKQPRRPHLRL*	4	P8,K10,R14,L17	-1.90573	-0.506996	1.45021e-10	9.27198e-09
MGNVRPVYWPQPRPPHPRL*	2	V4,W9	-1.90571	2.0669	5.09287e-22	6.24009e-19
MPNNRPVYHKQPRPPHQRL*	4	P2,H9,K10,Q17	-1.9057	0.429348	1.0575e-13	1.4993e-11
MHNNRPVYIPDPVPPHLRL*	4	H2,D11,V13,L17	-1.9056	-0.00366158	3.46278e-10	2.02749e-08
MTNNRPVHHPQPRPPHPRL*	3	T2,H8,H9	-1.9055	-0.282425	7.32995e-13	8.34726e-11
MMNNRPEWIMQPRPPHPRL*	4	M2,E7,W8,M10	-1.90549	-0.241807	5.84992e-14	8.97927e-12
MKNNRPVYLPQPRPPHPRL*	2	K2,L9	-1.90547	0.477469	1.8883e-12	1.92299e-10
MANNRPYYIPVRRPPHPRL*	4	A2,Y7,V11,R12	-1.90529	0.498328	1.55356e-14	2.78063e-12
MMNNHPVYIPDPRPPHPRL*	3	M2,H5,D11	-1.90521	0.00569844	1.3537e-14	2.45564e-12
MGVNRPLYIPDPRPPHPRL*	3	V3,L7,D11	-1.90506	-0.523674	9.93361e-11	6.62113e-09
MGNRRPVYWPQPRPPHKRL*	3	R4,W9,K17	-1.90505	0.0279218	2.39323e-15	5.25276e-13
MCHNRPQYIPTPRPPHPRL*	4	C2,H3,Q7,T11	-1.90498	-0.757089	5.93498e-09	2.58544e-07
MHNNRPVYIPAPRPPHPRL*	2	H2,A11	-1.90494	2.12392	1.72638e-19	1.07845e-16
MGNNRPVYIPMPRSPHLRL*	3	M11,S14,L17	-1.9047	-0.590077	9.46666e-13	1.03922e-10
MGNNRYVYIPKPRRPIPRL*	4	Y6,K11,R14,I16	-1.90449	-0.149678	0.0443893	0.225009
MQNRRPVYIPQPRPPHYRL*	3	Q2,R4,Y17	-1.90432	-0.696428	1.30019e-11	1.07983e-09
MINNRKEYIAQPVPPHPRL*	5	I2,K6,E7,A10,V13	-1.90431	-0.708976	4.12978e-07	1.19946e-05
MLNNRPVYLLQPRPPHPRL*	3	L2,L9,L10	-1.9039	-0.398589	1.69409e-11	1.36433e-09
MGNNRPVCLPQPRKPHPRL*	3	C8,L9,K14	-1.9038	-0.455263	4.45849e-11	3.25099e-09
MGNTRPMYIPYPRPPHPRL*	3	T4,M7,Y11	-1.9038	-0.249047	5.35825e-08	1.87654e-06
MGNDRPRYIPQPRPPHPRL*	2	D4,R7	-1.90359	-0.435514	7.80088e-11	5.3581e-09
MGNTRPVYIPVPRPPHPRL*	2	T4,V11	-1.90331	0.347377	3.87e-10	2.2415e-08
MGLNRPSYILQPRDNGPRL*	6	L3,S7,L10,D14,N15,G16	-1.90277	-0.793121	0.0149619	0.110252
MGMNRPRYIPQPRPPHPRL*	2	M3,R7	-1.9027	1.47695	1.96307e-08	7.57128e-07
MGNNRPVYANQPREPRPRL*	4	A9,N10,E14,R16	-1.90268	1.0036	0.0316528	0.181954
MGNTRPRYISQWWCPKPRL*	7	T4,R7,S10,W12,W13,C14,K16	-1.90257	1.48485	0.00935558	0.0784365
MGNRRPNYIPQPRPPHPRL*	2	R4,N7	-1.90253	0.454776	4.21887e-14	6.69344e-12
MNPNWPYYIPGPRPPIPRL*	6	N2,P3,W5,Y7,G11,I16	-1.90249	-0.105344	0.0214578	0.141046
MGNNRQVYIPGPRPPHPRL*	2	Q6,G11	-1.90242	0.561815	2.02226e-14	3.51854e-12
MGNNRWVYIPETRPPHPRL*	3	W6,E11,T12	-1.90237	-0.767841	3.20578e-09	1.48311e-07
MGNNRPVEDWQRRPPHPRL*	4	E8,D9,W10,R12	-1.90234	-0.51455	1.44743e-09	7.25583e-08
MHPNRPVYIPQPNPPHPRL*	3	H2,P3,N13	-1.90216	0.148088	9.56094e-18	3.84197e-15
MGNNRWVHIPHPRPPHPRL*	3	W6,H8,H11	-1.902	-0.357048	6.08512e-13	7.09489e-11
MGNNRPVYMEEPRPKHNRL*	5	M9,E10,E11,K15,N17	-1.90196	0.314029	5.61272e-10	3.11995e-08
MEANRPVYIGQPRPPHPRL*	3	E2,A3,G10	-1.90195	-0.327266	2.44839e-14	4.16451e-12
MGYNRPVYIPQPRQFHPRL*	3	Y3,Q14,F15	-1.90181	-0.653334	2.65807e-11	2.04748e-09
MGANYHVYIRNERPPHPRL*	6	A3,Y5,H6,R10,N11,E12	-1.90176	-0.279425	2.14218e-12	2.1539e-10
MYNNRPVYIPIPRLPHPRL*	3	Y2,I11,L14	-1.90171	0.179006	1.49859e-14	2.69329e-12
MKNNRPVYIPGPRVPHPRL*	3	K2,G11,V14	-1.90153	-0.401775	5.59981e-07	1.57812e-05
MGNNKPMYIPQPRPPWPRL*	3	K5,M7,W16	-1.90115	-0.0131796	8.34681e-12	7.24509e-10
MMNNRPVYALPPRPPHPRL*	4	M2,A9,L10,P11	-1.90093	-0.097033	1.79901e-12	1.84432e-10
MGNTRPVYVPTPRPPHPRL*	3	T4,V9,T11	-1.90075	0.376636	1.65836e-13	2.23935e-11
MGNKRTVTIPQPRPPHPRL*	3	K4,T6,T8	-1.90067	-0.065653	2.34991e-08	8.90393e-07
MMNNRPVYIPQPRPPWPRL*	2	M2,W16	-1.90033	1.11579	4.09674e-21	3.91939e-18
MGNNRPNYIPRPRPPHPRL*	2	N7,R11	-1.90031	0.0182912	2.99884e-08	1.10814e-06
MGNARWAYVPQPRPPHPRL*	4	A4,W6,A7,V9	-1.90011	-0.500042	3.15419e-13	3.97273e-11
MANMRPVYSVQPRPPHPRL*	4	A2,M4,S9,V10	-1.89997	-0.505225	4.11177e-10	2.36117e-08
MWNNRPNYIPQPRPPHPRL*	2	W2,N7	-1.89987	-0.229462	5.52521e-10	3.07425e-08
MGPNRHVEIPTPRPFHPRL*	5	P3,H6,E8,T11,F15	-1.89977	0.694199	1.5239e-13	2.07951e-11
MPNDRPVYHPVPRPPHPRL*	4	P2,D4,H9,V11	-1.89973	-0.766873	1.28324e-09	6.51888e-08
MGHNRRVYIPQPRQPHPRL*	3	H3,R6,Q14	-1.89957	-0.777082	7.9639e-11	5.45612e-09
MMNNHPVYIPQPRPPHPRK*	3	M2,H5,K19	-1.89951	-0.472594	2.39003e-08	9.03537e-07
MFNNRPVYIWQPTPGTPRR*	6	F2,W10,T13,G15,T16,R19	-1.89946	-0.716847	0.0441778	0.224306
MGNNRMVYIPLPQPPHPRL*	3	M6,L11,Q13	-1.89913	-0.331214	1.39601e-06	3.61933e-05
MSNNRPVYFPQPRPPHPRL*	2	S2,F9	-1.89874	0.961552	7.85397e-21	6.96091e-18
MHNNRIVGEPQHRPYHPRL*	6	H2,I6,G8,E9,H12,Y15	-1.8987	1.15645	1.9842e-18	9.28892e-16
MVNNRSVYHPQPRPYHPRL*	4	V2,S6,H9,Y15	-1.89862	-0.646766	7.92625e-11	5.43139e-09
MVNNRPEYIRLPRPPHPRL*	4	V2,E7,R10,L11	-1.8986	0.0527857	9.03789e-10	4.74305e-08
MQNNRPVYVPQPRKPHMRL*	4	Q2,V9,K14,M17	-1.89846	0.638813	9.93941e-08	3.28491e-06
MENNRHVYIPQPRGPHPRL*	3	E2,H6,G14	-1.89833	0.806479	3.88688e-19	2.18566e-16
MGNNRPVYIPNPRPRNPHL*	4	N11,R15,N16,H18	-1.89821	-0.261253	0.0019078	0.0222223
MGNNRPVICIQHRPYHPRL*	5	I8,C9,I10,H12,Y15	-1.89804	-0.492362	6.98727e-11	4.85175e-09
MGNVRPVEWPQPRPPHPRL*	3	V4,E8,W9	-1.89779	-0.391242	1.89385e-06	4.76292e-05
MGNNRSVYVPQPRPPYPRL*	3	S6,V9,Y16	-1.8976	-0.454363	4.9744e-11	3.58156e-09
MRNNRPVYVPKPRPPHPRL*	3	R2,V9,K11	-1.89741	0.0275642	9.56912e-11	6.40139e-09
MTNNRPVYIPMPRPPHPRL*	2	T2,M11	-1.89701	1.12038	6.62429e-23	1.03268e-19
MGNDRHVYIPQPRHPHPRL*	3	D4,H6,H14	-1.89694	0.248431	7.90643e-16	1.95716e-13
MGNNRPVYHMAPRPPHPRL*	3	H9,M10,A11	-1.89688	0.503433	4.60024e-13	5.52978e-11
MGMNRPVYIPQPRSPHIKS*	5	M3,S14,I17,K18,S19	-1.8967	1.43437	0.000705404	0.0095657
MSNNRPVYIPQCRPPWPRL*	3	S2,C12,W16	-1.89666	-0.312489	4.44515e-12	4.13779e-10
MGNDRPRYVPQPRPPHPRL*	3	D4,R7,V9	-1.89648	-0.747343	5.59612e-09	2.45436e-07
MGNNRRVYTPGPRPPHPRL*	3	R6,T9,G11	-1.89627	-0.278086	2.17342e-11	1.70898e-09
MGNNRPVYHHQPRPPHLRL*	3	H9,H10,L17	-1.89623	-0.593209	2.53427e-09	1.19875e-07
MENNRNVFIPQPRPPHPRL*	3	E2,N6,F8	-1.89612	-0.695737	4.25768e-08	1.52224e-06
MGNNRRVYVPQPRPPYPRL*	3	R6,V9,Y16	-1.89597	0.574637	3.35957e-12	3.21854e-10
MGLNRVVYFPQPRPPHPRL*	3	L3,V6,F9	-1.89592	-0.791344	5.75179e-09	2.51222e-07
MGYNRPMGRPRPRPPHPRL*	5	Y3,M7,G8,R9,R11	-1.8954	-0.753697	2.07182e-10	1.27283e-08
MGNNRPVGIPQNRPIIPRL*	4	G8,N12,I15,I16	-1.89538	0.346512	0.0415302	0.215898
MGNNRKVHIPQPRPPHPRL*	2	K6,H8	-1.89538	0.326118	1.14072e-11	9.58463e-10
MGENRPVYIPQPRGLHPCL*	4	E3,G14,L15,C18	-1.89525	0.306106	0.00142177	0.0173923
MTNNRPVYICQPRAPHPRL*	3	T2,C10,A14	-1.89511	-0.722894	1.68663e-10	1.06063e-08
MMNNRPCYIPQHRPPHPRL*	3	M2,C7,H12	-1.89508	-0.631339	5.9879e-08	2.07912e-06
MGNNRYVYIPRPRPPHPRL*	2	Y6,R11	-1.89453	1.85211	5.02316e-16	1.31195e-13
MSNNRPVYIPMPRPPHPRL*	2	S2,M11	-1.89429	0.485995	5.06157e-14	7.88005e-12
MGNNRPVYIPQKRPPHGKL*	3	K12,G17,K18	-1.89427	-0.489683	5.30491e-08	1.85991e-06
MGNNRPVMIPGPGPPMPRL*	4	M8,G11,G13,M16	-1.89423	-0.206187	7.93866e-13	8.91088e-11
MKNNRPMYIPQPRPPHPRL*	2	K2,M7	-1.89409	-0.156355	1.86365e-16	5.40969e-14
MGNNREVYWPHPRPPHPRL*	3	E6,W9,H11	-1.89404	1.26689	5.7692e-13	6.77859e-11
MGNNAPVYRPQPIAPHERW*	6	A5,R9,I13,A14,E17,W19	-1.89377	1.89576	4.43305e-14	6.99827e-12
MQNNRKVYHPQPRPPHPRL*	3	Q2,K6,H9	-1.89365	0.0378324	5.76913e-12	5.21506e-10
MWNNRPVYIPWPLPPHPRL*	3	W2,W11,L13	-1.89314	-0.0436156	8.19162e-13	9.16829e-11
MGNNRPVYFAQPRPYHPRL*	3	F9,A10,Y15	-1.89311	-0.523651	7.10839e-09	3.03553e-07
MRCNRPVYIPQPIPPHPRL*	3	R2,C3,I13	-1.89285	-0.332872	1.08356e-07	3.54951e-06
MLNNRTVYRPQPRPPHPRL*	3	L2,T6,R9	-1.89257	0.520562	8.02487e-09	3.38153e-07
MGNNRRVYKPYPRPPHPRL*	3	R6,K9,Y11	-1.89244	-0.486188	7.98035e-09	3.3644e-07
MGNNRQVYIPKPRPPFPRL*	3	Q6,K11,F16	-1.89237	0.497875	8.13961e-17	2.5863e-14
MGNNKKVYIPQPRPYHPRL*	3	K5,K6,Y15	-1.89231	0.187995	2.90994e-15	6.29193e-13
MGNNRWVYIPMPRSPHPRL*	3	W6,M11,S14	-1.89231	0.687421	5.34462e-11	3.82211e-09
MGRNRPVYIPNPIPPHPRL*	3	R3,N11,I13	-1.89207	-0.732044	2.46845e-08	9.30662e-07
MGNNRPVYLGQRRPPHPRL*	3	L9,G10,R12	-1.89207	-0.611284	5.24629e-13	6.22494e-11
MTNNWPVYIPQPRPPHPRL*	2	T2,W5	-1.89188	1.52717	4.29511e-22	5.37581e-19
MGNHHPVYHPCCRPPHPRL*	5	H4,H5,H9,C11,C12	-1.89179	-0.389052	1.72664e-10	1.08268e-08
MGNNRCFYIGQPLPPHPRL*	4	C6,F7,G10,L13	-1.89129	0.0615196	3.80717e-15	7.99529e-13
MWNNRPVYIPQPRLPHPRI*	3	W2,L14,I19	-1.89128	-0.709426	1.12848e-07	3.67941e-06
MGYNQPVYIAQPRPPHPRL*	3	Y3,Q5,A10	-1.89078	0.108774	7.05601e-13	8.07059e-11
MQLNRPVYIPYPRPPHPRL*	3	Q2,L3,Y11	-1.89074	-0.425477	3.3387e-10	1.9644e-08
MGNNRPQYHDQPRYPHQRL*	5	Q7,H9,D10,Y14,Q17	-1.89069	1.04806	4.75597e-19	2.6154e-16
MHQNRPVYIPYPRPPHPRL*	3	H2,Q3,Y11	-1.89057	0.387981	1.15031e-13	1.61905e-11
MGNNRPVYIWYPRPPHLRL*	3	W10,Y11,L17	-1.89041	0.289709	2.8813e-13	3.6761e-11
MGNNRPVPIVQPRGPHDAL*	5	P8,V10,G14,D17,A18	-1.89029	0.586495	3.15666e-09	1.46315e-07
MGNNRPVYIPMTRPPYPRL*	3	M11,T12,Y16	-1.88994	1.4858	7.02128e-16	1.76517e-13
MWNNRPVFHCQPRPPHPRL*	4	W2,F8,H9,C10	-1.88963	-0.502916	2.24915e-13	2.93608e-11
MHNNRPVYIHGPRPPHPRL*	3	H2,H10,G11	-1.88959	-0.460124	8.64718e-10	4.56338e-08
MINNVNVYIPQPKPPHPRL*	4	I2,V5,N6,K13	-1.88916	-0.736862	2.58565e-10	1.55943e-08
MGNNEPGYIPNPRPPHPRL*	3	E5,G7,N11	-1.88913	-0.70002	5.17557e-11	3.71034e-09
MGNNRGVYIPVPRPPHPRL*	2	G6,V11	-1.88877	1.57096	6.54409e-20	4.56841e-17
MRNNRPVYIPQPRWPHPRL*	2	R2,W14	-1.88851	2.34962	3.26111e-31	5.69389e-27
MMNNRPVYIPQPRMPHPRL*	2	M2,M14	-1.88841	0.742097	3.43904e-13	4.28437e-11
MGNNRKVYIPKPRCPHPRL*	3	K6,K11,C14	-1.88834	1.02746	7.52314e-17	2.41904e-14
MGNNRPVYFGQPRIPHPRL*	3	F9,G10,I14	-1.88832	0.43206	4.16554e-09	1.87763e-07
MCNNRPVYQPQPRPPHQRL*	3	C2,Q9,Q17	-1.88829	-0.726369	2.42e-12	2.40416e-10
MTNNRPVYWPTPRMPHPRL*	4	T2,W9,T11,M14	-1.88827	2.3645	6.92344e-24	1.38946e-20
MGNNRMHYIPQPRTPHPRL*	3	M6,H7,T14	-1.88823	-0.138623	8.84148e-15	1.68161e-12
MGNNVPVYIDQPRRPHPRL*	3	V5,D10,R14	-1.88769	0.606961	3.53421e-15	7.49326e-13
MQNNTEVYIGQPRPPHPRL*	4	Q2,T5,E6,G10	-1.88766	0.195897	5.2248e-11	3.74255e-09
MPNNRPHYMPKPRPPHPRL*	4	P2,H7,M9,K11	-1.88761	-0.698624	1.90032e-07	5.91539e-06
MGNNRPKYILQPRDNKERL*	6	K7,L10,D14,N15,K16,E17	-1.88755	-0.380507	4.2744e-13	5.17818e-11
MRNNRPVYIPIPREPHPRL*	3	R2,I11,E14	-1.8871	-0.768936	1.35624e-10	8.75087e-09
MGCNRPVYQPQPRPPHMKL*	4	C3,Q9,M17,K18	-1.88699	-0.323027	0.000758256	0.0101765
MGNNRVVYIWSVRPPHPRL*	4	V6,W10,S11,V12	-1.88698	-0.147805	9.33673e-13	1.02703e-10
MGWNRPVYIPQPRRPHSCY*	5	W3,R14,S17,C18,Y19	-1.88673	0.0294883	0.00356483	0.037105
MGVNREVYIPEPRPPHPRL*	3	V3,E6,E11	-1.88647	-0.668577	1.79253e-10	1.12023e-08
MGNNPFVYAPEPRPPHPRL*	4	P5,F6,A9,E11	-1.8864	-0.661329	2.59947e-10	1.56641e-08
MGNNRPMYVPQPREPHPRL*	3	M7,V9,E14	-1.88592	-0.382154	7.84245e-12	6.84131e-10
MGNERPVYIRQPRWPHPRL*	3	E4,R10,W14	-1.88591	-0.318779	1.15008e-11	9.64937e-10
MQGNRPQYIPQPRPPHPRL*	3	Q2,G3,Q7	-1.8859	-0.309078	4.66253e-11	3.38141e-09
MGNGRPVFIPQPRPPHGWY*	5	G4,F8,G17,W18,Y19	-1.88582	-0.756604	0.000954624	0.0124108
MFNSRPVYKPYPRPPHPRL*	4	F2,S4,K9,Y11	-1.88533	0.316842	2.51817e-10	1.52135e-08
MGNNRPVHIPWPRPPHPRL*	2	H8,W11	-1.88528	2.00681	8.55119e-16	2.09843e-13
MGNNRPWYIPDPRPPWPRL*	3	W7,D11,W16	-1.88511	0.292227	5.96225e-10	3.28393e-08
MLNNRPVYFPQPRPPHPRL*	2	L2,F9	-1.88503	0.449018	2.4642e-13	3.19531e-11
MMNNLPVYIPQPGPPHPRL*	3	M2,L5,G13	-1.88488	0.0126046	5.07997e-10	2.85013e-08
MVNNRDVYHPQPRPPHPRV*	4	V2,D6,H9,V19	-1.88431	-0.33675	4.06404e-09	1.83686e-07
MGNNRPVIIPGPGPPIPRL*	4	I8,G11,G13,I16	-1.8843	0.00859091	6.98441e-14	1.04631e-11
MGNNRPVYIPKPWPPFPRL*	3	K11,W13,F16	-1.88413	0.343357	3.77832e-14	6.10827e-12
MGNNRPVYVPCPRPPHPRV*	3	V9,C11,V19	-1.88406	0.664356	2.87452e-18	1.30192e-15
MGNNRPVYRPEERPPHPRL*	3	R9,E11,E12	-1.88405	0.45429	2.41158e-11	1.87443e-09
MGINIPVYFPEPRPPHPRL*	4	I3,I5,F9,E11	-1.88398	0.126347	6.23391e-09	2.70655e-07
MGNNRCVYIPKPRTPHPRL*	3	C6,K11,T14	-1.88379	-0.739116	3.38713e-10	1.98954e-08
MMNNRPVYQPRPRSPHPRL*	4	M2,Q9,R11,S14	-1.88375	0.191099	2.51602e-11	1.94777e-09
MGNNRPVYTPKPRCPHPRL*	3	T9,K11,C14	-1.8837	0.495561	2.1503e-14	3.72277e-12
MGNNRNVYIPRPRPPHPRL*	2	N6,R11	-1.88353	1.47612	1.37767e-18	6.74728e-16
MENNRMVYIDQPRPPHPRL*	3	E2,M6,D10	-1.88345	-0.0421167	3.76176e-14	6.08431e-12
MGNNIPLYIPQPRPPHPRL*	2	I5,L7	-1.88335	1.50292	3.74627e-17	1.29652e-14
MGRNRPVCIPFPVMPHPRL*	5	R3,C8,F11,V13,M14	-1.88318	-0.435402	1.4541e-08	5.77406e-07
MGNNRPGVIMAPRPPHPRL*	4	G7,V8,M10,A11	-1.88279	0.403868	5.4916e-12	4.99261e-10
MGNNRPVYIQQDRPFHPRL*	3	Q10,D12,F15	-1.88278	-0.559852	4.13114e-12	3.8696e-10
MGNNRRVYKPQPRPYHPRL*	3	R6,K9,Y15	-1.88269	0.345147	2.85728e-09	1.33712e-07
MRCNRPVYIPKPFPPHPRL*	4	R2,C3,K11,F13	-1.88235	1.20629	4.07044e-12	3.81992e-10
MENNRMVYGPQPRPPHPRL*	3	E2,M6,G9	-1.88229	-0.492299	2.14512e-10	1.31347e-08
MGNNRPVYIPEARPPHLRL*	3	E11,A12,L17	-1.88213	0.254827	3.12491e-15	6.71517e-13
MDYNRPVYIPQPRSPHPRL*	3	D2,Y3,S14	-1.88208	-0.169776	6.75401e-10	3.66377e-08
MRNNGPVYIPQPRCPHPRL*	3	R2,G5,C14	-1.88203	0.292112	2.03965e-13	2.69381e-11
MGNNRPVFIPQPRRYHPRL*	3	F8,R14,Y15	-1.88197	-0.246212	6.10205e-15	1.2107e-12
MGNNRPVGKPAPRPPHPRL*	3	G8,K9,A11	-1.88196	0.00113663	2.06418e-14	3.58432e-12
MGNNRYGYIPEPRPPHPRL*	3	Y6,G7,E11	-1.88178	1.81687	1.00036e-20	8.68971e-18
MLNVRPVYIPQPRPPHPRL*	2	L2,V4	-1.88171	1.61399	9.55102e-20	6.3407e-17
MGNNRHVYSPQPREPHPRL*	3	H6,S9,E14	-1.88155	-0.211142	1.64942e-13	2.2316e-11
MRNNRPVYIPVPRPPHPRL*	2	R2,V11	-1.88141	0.335953	4.14008e-12	3.87694e-10
MNNNRPVYYPQPRPPHPRL*	2	N2,Y9	-1.88125	-0.247438	7.33151e-13	8.34726e-11
MGNNRDVYVPTPRPPHPRL*	3	D6,V9,T11	-1.88108	0.899703	7.97992e-13	8.95143e-11
MGNNRPVYIPKPRRPHFRL*	3	K11,R14,F17	-1.8808	0.139873	4.4169e-16	1.17113e-13
MGHNNPVYIPMPRPPHPRL*	3	H3,N5,M11	-1.88077	-0.433861	2.98536e-10	1.77414e-08
MGNNQPVWEPYPRDPHPRL*	5	Q5,W8,E9,Y11,D14	-1.88063	0.184865	1.90814e-13	2.54029e-11
MCNPRPVYTPQARPPHPRL*	4	C2,P4,T9,A12	-1.88056	-0.367706	5.86769e-11	4.14692e-09
MGNNRPVYIGQPRGPPPRL*	3	G10,G14,P16	-1.88047	0.677797	2.15034e-16	6.13479e-14
MGNNMPVYIPQPRRPIPRL*	3	M5,R14,I16	-1.88015	0.100615	0.00668679	0.0609459
MINNRKVQWCQPRPFHPRL*	6	I2,K6,Q8,W9,C10,F15	-1.88008	-0.655896	1.07717e-09	5.5536e-08
MGNNLEVYIKQPRRPHPRL*	4	L5,E6,K10,R14	-1.87999	-0.554766	4.92982e-11	3.55313e-09
MGWNRPVYIVQPRLPHPGL*	4	W3,V10,L14,G18	-1.87994	0.678141	0.0194004	0.131825
MSNKWPVMIPQPRPPHPRL*	4	S2,K4,W5,M8	-1.87968	-0.184494	4.7486e-14	7.43924e-12
MHNNRPVICISPRPPHPRL*	5	H2,I8,C9,I10,S11	-1.87954	0.67738	3.4794e-15	7.39054e-13
MGNLRWVYTPQPRPPHPRL*	3	L4,W6,T9	-1.87953	-0.356144	1.0209e-12	1.11371e-10
MMNNRPVMTPQPRKPYPRL*	5	M2,M8,T9,K14,Y16	-1.87952	-0.686882	1.69283e-10	1.06415e-08
MLNNRPVYIPVPRPPHPRL*	2	L2,V11	-1.8795	1.46993	5.06264e-21	4.6769e-18
MSNNRPVYIPWPRPPHPRL*	2	S2,W11	-1.87949	1.23621	1.84199e-20	1.48208e-17
MGNNRPVYCVVPRPPHPRL*	3	C9,V10,V11	-1.87925	-0.563106	3.41259e-10	2.00231e-08
MGNNRPVFWNQPRPPNPRL*	4	F8,W9,N10,N16	-1.87905	-0.493175	0.00375735	0.0386959
MGNNRPLYIPSPRPPHLRL*	3	L7,S11,L17	-1.87893	-0.489855	5.57783e-12	5.0631e-10
MGNKRPEYIPQPRWPHPRL*	3	K4,E7,W14	-1.87884	-0.405447	6.47381e-06	0.000145407
MGVNRPVYKPQPRPPHPRL*	2	V3,K9	-1.87875	-0.6185	9.34559e-12	8.00263e-10
MGKNRPVYAPRPRPPHPRL*	3	K3,A9,R11	-1.87874	-0.744801	7.38993e-09	3.14013e-07
MGNNRWVYIIFPRPPHLRL*	4	W6,I10,F11,L17	-1.8785	-0.620068	9.82278e-07	2.62722e-05
MRNNRPVYIEQPRPPKPRL*	3	R2,E10,K16	-1.87843	0.0467638	0.00554909	0.0527147
MENNRPVYEPQSRVPHPRL*	4	E2,E9,S12,V14	-1.87841	-0.349437	1.8955e-12	1.92976e-10
MGNNNSVYIPHPRPPHPRL*	3	N5,S6,H11	-1.87834	-0.22223	5.81642e-08	2.02542e-06
MGNNAPVTMIQPRPPHPRL*	4	A5,T8,M9,I10	-1.87823	-0.316349	7.28445e-12	6.42841e-10
MGNGNTVYRPKPRPPHPRL*	5	G4,N5,T6,R9,K11	-1.87818	-0.488649	1.53598e-08	6.06744e-07
MHNNRIVYSPYPRPPHPRL*	4	H2,I6,S9,Y11	-1.87798	0.0253493	8.88535e-15	1.68903e-12
MYNYRPNYRPNPRPPHPRL*	5	Y2,Y4,N7,R9,N11	-1.87792	-0.206435	2.56834e-07	7.7785e-06
MMNNRPVYIEQPRQPHPRL*	3	M2,E10,Q14	-1.87779	1.23421	2.46144e-22	3.24352e-19
MHNNRPVYVPQPRNPHPRL*	3	H2,V9,N14	-1.87763	-0.706733	7.46359e-09	3.1695e-07
MGNNRPVHKPQPRPPHPRL*	2	H8,K9	-1.87732	1.94929	2.35134e-15	5.17383e-13
MGNNYCVRMPQPRPPHPRL*	4	Y5,C6,R8,M9	-1.87727	-0.445819	2.06415e-09	9.9544e-08
MGNNYPKYIPQPRPPHPRL*	2	Y5,K7	-1.87713	1.34322	2.15949e-16	6.15584e-14
MFNNRPVYSPNPRPPHPRL*	3	F2,S9,N11	-1.87703	0.221757	4.86058e-16	1.27521e-13
MGNGRPVSICQPRPPHRRL*	4	G4,S8,C10,R17	-1.87701	1.03753	0.0274756	0.166046
MTNMAPVYIGHIRPPHPRL*	6	T2,M4,A5,G10,H11,I12	-1.87674	-0.648119	3.33707e-10	1.96377e-08
MCNDRPVYIPTPRPPHPRL*	3	C2,D4,T11	-1.87672	-0.354485	1.0029e-11	8.52549e-10
MGNNRPVWRPNPRPPHPRL*	3	W8,R9,N11	-1.87668	-0.36865	1.15074e-10	7.56041e-09
MGNNRPVYVPMPRPPHLRL*	3	V9,M11,L17	-1.87666	-0.32378	1.10658e-05	0.000236081
MGNNRPVHKPTPRPPHPRL*	3	H8,K9,T11	-1.87652	0.280707	3.68617e-09	1.68065e-07
MGNNRPVWYPCPRPPYPRL*	4	W8,Y9,C11,Y16	-1.87584	-0.558944	2.94733e-07	8.80868e-06
MGKNRPVYDKTPRPYHPRL*	5	K3,D9,K10,T11,Y15	-1.87572	-0.0372035	1.45586e-12	1.52348e-10
MGNNRPVQIIQPRPFHPRL*	3	Q8,I10,F15	-1.87557	-0.587604	7.48147e-10	4.01247e-08
MPNDRPGYNPQPRPPHPRL*	4	P2,D4,G7,N9	-1.87554	-0.575011	3.29463e-09	1.5212e-07
MGNNRPVVITQPRPPQPVQ*	5	V8,T10,Q16,V18,Q19	-1.87541	1.68409	0.00618686	0.0573732
MGHNRPCYIPNPRPPHPRL*	3	H3,C7,N11	-1.87541	0.290776	2.70932e-09	1.27385e-07
MGNNQEVGIMQPRPPHPRL*	4	Q5,E6,G8,M10	-1.87528	1.06163	2.26083e-20	1.78212e-17
MCYNRPVYIPQPRPPHPRL*	2	C2,Y3	-1.8752	0.844281	8.8902e-17	2.80185e-14
MENNRPVYIPEPRPPHPRL*	2	E2,E11	-1.87512	0.667435	1.57239e-18	7.58392e-16
MGNNRYVWILWPRPPHPRL*	4	Y6,W8,L10,W11	-1.87496	0.0746853	3.4118e-11	2.55774e-09
MWNNRPVYIPQGRLPHPRL*	3	W2,G12,L14	-1.87491	-0.753921	4.89646e-05	0.000901244
MENNRKVYIPQPRPPHPRL*	2	E2,K6	-1.87475	-0.470533	1.58431e-05	0.000326298
MKNNRPVYHHQPRPPHPRL*	3	K2,H9,H10	-1.87457	-0.72311	2.02485e-11	1.60262e-09
MGNNVSVYHPQPRPFHPRL*	4	V5,S6,H9,F15	-1.87454	0.256472	2.16183e-14	3.73716e-12
MGFNRWVYIPQPRPPHPRL*	2	F3,W6	-1.87439	-0.451702	2.59823e-07	7.85777e-06
MEENRPVYWPQPRPPHPRL*	3	E2,E3,W9	-1.87438	0.209304	2.87093e-09	1.34279e-07
MGNNRLVYIPWAIPPHPRL*	4	L6,W11,A12,I13	-1.87424	0.509432	2.22124e-14	3.83039e-12
MGNNRPGYIVQPRLPHPRL*	3	G7,V10,L14	-1.87418	-0.0587046	1.08889e-12	1.17904e-10
MGNNRNVPRPQPRPPHPRL*	3	N6,P8,R9	-1.87411	-0.154521	1.06433e-11	8.99256e-10
MGNNRHVYICQPRLPHPRL*	3	H6,C10,L14	-1.87379	1.7234	8.21638e-21	7.252e-18
MFCNRPVYIPQPRWPHPRL*	3	F2,C3,W14	-1.87353	-0.656382	7.42206e-09	3.15263e-07
MGYNQPVYWPQPRPPHNRL*	4	Y3,Q5,W9,N17	-1.87336	-0.550244	1.78353e-10	1.11594e-08
MGNNRPVIPICCRPPHPRL*	5	I8,P9,I10,C11,C12	-1.87333	0.389112	1.33475e-12	1.41094e-10
MGNGRPVYNPYPRPPHPRL*	3	G4,N9,Y11	-1.87319	0.0352047	7.20911e-17	2.32448e-14
MGNNRPVYARSPRPPHPRL*	3	A9,R10,S11	-1.87313	-0.678865	2.10623e-10	1.29238e-08
MGNNRETYIPQPRSPHPRL*	3	E6,T7,S14	-1.87291	0.557185	5.2929e-16	1.37214e-13
MGNNRPVSMLQCRPPHPRL*	4	S8,M9,L10,C12	-1.87271	0.561192	3.62706e-18	1.5992e-15
MKNNRPVYIPSPRWPHPRL*	3	K2,S11,W14	-1.87254	-0.245292	3.23672e-11	2.43958e-09
MWNNRPVCFPWPRTPHPRL*	5	W2,C8,F9,W11,T14	-1.87246	0.296639	1.69907e-18	8.09434e-16
MGNNDPVYWPQPRPPIPRL*	3	D5,W9,I16	-1.87237	0.743844	0.000164976	0.00266982
MHNNRPVYIPQPVRPHPRL*	3	H2,V13,R14	-1.872	-0.708266	3.11507e-10	1.84364e-08
MRNNRPVYIPIPRPPHPRL*	2	R2,I11	-1.87194	1.632	1.54291e-17	5.88191e-15
MGNYMPVYIPQPRAPHPRL*	3	Y4,M5,A14	-1.8719	-0.453734	8.70857e-11	5.89688e-09
MGNNRQVYIPCPQPPHPRL*	3	Q6,C11,Q13	-1.87177	-0.54403	2.86087e-12	2.79757e-10
MGSNRPVYIVAPRPPHPRL*	3	S3,V10,A11	-1.87175	-0.0236856	6.16072e-09	2.67743e-07
MYNNRPEYIPQPRNPHPRL*	3	Y2,E7,N14	-1.8717	0.938371	1.96232e-19	1.19588e-16
MGNNRPVSIPQPRVPEPRM*	4	S8,V14,E16,M19	-1.87169	-0.470144	3.4237e-13	4.27105e-11
MGNNLPVYIQEGRPLHHGD*	8	L5,Q10,E11,G12,L15,H17,G18,D19	-1.87163	0.303166	4.85757e-15	9.90804e-13
MGNNRPKYIPQPRPPWPRL*	2	K7,W16	-1.87162	-0.549463	1.58816e-10	1.00522e-08
MCNNRPVYIKQPRKPHPRL*	3	C2,K10,K14	-1.87152	0.178361	5.05578e-12	4.64056e-10
MGNNRRVYIPQHRPYHPRL*	3	R6,H12,Y15	-1.87151	-0.683088	8.5518e-07	2.31369e-05
MNNNRPVYIPTPRPPHPRL*	2	N2,T11	-1.87079	0.0930962	3.66605e-14	5.9488e-12
MWNNRPVYEPGPRPPHPRC*	4	W2,E9,G11,C19	-1.87042	-0.752016	4.41803e-09	1.98351e-07
MQNRRPVYIPQPRPPHPRL*	2	Q2,R4	-1.8703	1.32602	2.05462e-16	5.88573e-14
MGNNRPTVIPQPRDPHPRL*	3	T7,V8,D14	-1.87024	-0.200604	0.000131568	0.00218226
MRNNGPVYIWQPRPPHLRL*	4	R2,G5,W10,L17	-1.86977	-0.371668	1.3197e-12	1.39648e-10
MGNNTPVYIPMPRPPWPRL*	3	T5,M11,W16	-1.86973	-0.243832	1.3053e-11	1.08345e-09
MGNNHFVYIPTPRPWHPRL*	4	H5,F6,T11,W15	-1.86951	0.235998	1.66758e-05	0.000341574
MGNNRFVYIPEPRQPHPRL*	3	F6,E11,Q14	-1.86935	-0.467089	3.08505e-13	3.90042e-11
MGNNRWVYTPMTRPPHPRL*	4	W6,T9,M11,T12	-1.86924	-0.191304	7.71365e-12	6.74581e-10
MANNRMVYIPQPRGPHPRL*	3	A2,M6,G14	-1.86908	-0.299729	3.40839e-13	4.25682e-11
MCNNRPKWFPQPRPPHPRL*	4	C2,K7,W8,F9	-1.869	-0.268935	5.13963e-08	1.80777e-06
MGNNKPVYIPKPRPPHPRL*	2	K5,K11	-1.86899	0.505442	5.80268e-15	1.15921e-12
MGNNREVYYPAPRPPHPRL*	3	E6,Y9,A11	-1.86878	-0.20115	2.44971e-08	9.24095e-07
MGNNRPVYWMQPRAPHPRL*	3	W9,M10,A14	-1.86875	0.171549	1.42111e-15	3.29079e-13
MGNNWPVYIPNPRPPHPRL*	2	W5,N11	-1.86858	0.930021	2.95595e-14	4.91532e-12
MCNNRPVYIPIPRCPHPRL*	3	C2,I11,C14	-1.8685	-0.363223	9.37205e-13	1.0298e-10
MWSNRPVYIPAPRPPHPRK*	4	W2,S3,A11,K19	-1.86837	0.0890878	4.05294e-15	8.4444e-13
MGNNRPRYVPQPRPPHPRC*	3	R7,V9,C19	-1.86836	-0.39186	5.42995e-08	1.89879e-06
MTNNRPVYQPQPRPPHPRL*	2	T2,Q9	-1.8681	1.70163	6.24426e-22	7.41663e-19
MGNNRPVYFNQPRRPHLRL*	4	F9,N10,R14,L17	-1.86804	0.823796	8.43815e-18	3.42229e-15
MMNNRPVYIPIPRPPHPRL*	2	M2,I11	-1.86782	0.569737	1.13997e-15	2.70254e-13
MGANYHIYIPQPRPPHPRL*	4	A3,Y5,H6,I7	-1.8677	-0.498136	1.46655e-12	1.53283e-10
MMNNRPVYWPWPRPPHPRR*	4	M2,W9,W11,R19	-1.86768	-0.253267	7.13416e-09	3.04515e-07
MSNNRYVYIPQPRHPHPRL*	3	S2,Y6,H14	-1.86764	-0.662228	5.37756e-07	1.5215e-05
MGNNRPWYIWQPYPPHPRI*	4	W7,W10,Y13,I19	-1.86735	-0.0161199	6.61113e-11	4.61812e-09
MGNTRPVYIPWPRPPHPRL*	2	T4,W11	-1.86723	1.12306	8.4943e-19	4.39275e-16
MGRSRPVYQPNPRPPHPRL*	4	R3,S4,Q9,N11	-1.867	-0.683241	4.86492e-10	2.74491e-08
MGNNRPGYIPTPRPPHMRL*	3	G7,T11,M17	-1.86696	-0.153075	6.01456e-08	2.08609e-06
MQRNRPVYIPRPRPPHLRL*	4	Q2,R3,R11,L17	-1.86674	0.459214	3.99545e-14	6.40592e-12
MGNNRPKYIPWPRPPHPRL*	2	K7,W11	-1.86657	2.67262	2.19496e-25	6.66503e-22
MMNNRPVHIPQPRPPHPRL*	2	M2,H8	-1.86655	0.27637	3.03095e-15	6.54547e-13
MGNPRPVYIPWPRPPHPRL*	2	P4,W11	-1.86635	2.3782	2.24741e-16	6.37526e-14
MGNNRPVTIHQPRKPHPRL*	3	T8,H10,K14	-1.86617	0.265897	9.54729e-11	6.39046e-09
MGNNMPVHIRQPRPPHPRL*	3	M5,H8,R10	-1.86569	-0.497271	9.85207e-09	4.05699e-07
MGNNREVYWPQPRLPHPRL*	3	E6,W9,L14	-1.86555	0.931048	1.17067e-11	9.81507e-10
MGNNRPRYIPMPRPPHPRR*	3	R7,M11,R19	-1.86535	-0.385204	2.5646e-12	2.53455e-10
MCNRRPVYIVQPRPPHPRL*	3	C2,R4,V10	-1.86513	0.381138	1.25466e-12	1.33291e-10
MGNNVPVDIMQPRPPHPRL*	3	V5,D8,M10	-1.8651	-0.503854	2.86463e-11	2.18794e-09
MGNNRQVAIVAPRPPHPRL*	4	Q6,A8,V10,A11	-1.86493	0.271331	4.75979e-08	1.68469e-06
MGNNRRVYTPLPRPPHPRL*	3	R6,T9,L11	-1.86488	-0.0222258	2.80175e-12	2.74437e-10
MGNNRPVYAPEHRPPHPRL*	3	A9,E11,H12	-1.86484	-0.684019	8.67795e-12	7.48785e-10
MGVNRDVYIPAPRRPHPRL*	4	V3,D6,A11,R14	-1.86454	-0.718487	6.40183e-08	2.2077e-06
MGNNYPVYIDQPRQPHPRL*	3	Y5,D10,Q14	-1.86439	-0.693549	4.85171e-06	0.000111873
MIINRPVYIPQPRPPHPRL*	2	I2,I3	-1.86438	-0.499025	9.57762e-06	0.000207269
MGNNRAVYIPVPRPPHPRL*	2	A6,V11	-1.86421	1.39619	1.2969e-17	5.03195e-15
MGRNRPVYHPQARPPHPRL*	3	R3,H9,A12	-1.86389	-0.590065	1.86414e-12	1.90115e-10
MMNNRPVCIIQPRPFHPRL*	4	M2,C8,I10,F15	-1.86382	-0.283571	2.00635e-11	1.58978e-09
MHNNKPVYIPQCRPPHPRL*	3	H2,K5,C12	-1.86358	-0.626159	1.60345e-11	1.30184e-09
MGINLKVYIYQPRPPHPRL*	4	I3,L5,K6,Y10	-1.86347	0.464991	4.88203e-07	1.39452e-05
MWNNRPWYIPQPRPPHPRL*	2	W2,W7	-1.86338	-0.0889585	3.97731e-14	6.38269e-12
MGTNRPVYIQQPRMPHLRL*	4	T3,Q10,M14,L17	-1.86294	0.665486	2.94417e-17	1.04376e-14
MCNNRTVYRPKPRPPHPRL*	4	C2,T6,R9,K11	-1.86291	0.126289	1.32348e-17	5.11804e-15
MGNARPVDIVVPRPPHPRL*	4	A4,D8,V10,V11	-1.86284	-0.0992109	5.53953e-07	1.56328e-05
MGNNNPVYHQQPRPPHPRL*	3	N5,H9,Q10	-1.86282	-0.554824	3.55863e-10	2.077e-08
MLNIRVVYIDQPRPYHPRL*	5	L2,I4,V6,D10,Y15	-1.86281	-0.504339	1.00292e-10	6.67976e-09
MGNNLPWYIGQPRPPHPRL*	3	L5,W7,G10	-1.8628	-0.352971	2.75957e-08	1.02843e-06
MMNNYYVYIPQPRAPHPRL*	4	M2,Y5,Y6,A14	-1.86274	-0.781594	2.96266e-07	8.85222e-06
MGNNRPVYVLQKRPPHPRL*	3	V9,L10,K12	-1.86269	-0.613075	1.05708e-08	4.32744e-07
MGNNAPVYAPGPGPPFPRT*	6	A5,A9,G11,G13,F16,T19	-1.86261	-0.678594	5.37828e-12	4.90107e-10
MALNRPVYIPQPRPPHPRL*	2	A2,L3	-1.86261	2.11667	6.37487e-13	7.37851e-11
MGNNRYVYQPKPRPPHPRL*	3	Y6,Q9,K11	-1.86234	-0.528457	4.27661e-13	5.17818e-11
MGNNRPVYQPQIRPPHPVF*	4	Q9,I12,V18,F19	-1.86228	-0.743637	8.87256e-09	3.6961e-07
MGNNRPQYMPEPRPPHPRL*	3	Q7,M9,E11	-1.86186	0.90962	1.17659e-18	5.86951e-16
MGNSRPVYIPQPRPPHLRI*	3	S4,L17,I19	-1.86181	-0.1776	1.42213e-14	2.57176e-12
MGDNRPVWIPQPRPPHPRL*	2	D3,W8	-1.86175	1.03469	3.96216e-20	2.93754e-17
MFNARPVYIPQPRQPHPRL*	3	F2,A4,Q14	-1.86173	-0.777394	1.16845e-08	4.737e-07
MGNNRPAYITQPRPPHPRL*	2	A7,T10	-1.86166	-0.285502	4.06096e-10	2.3366e-08
MGQNRPVQFPQPRPPHPRL*	3	Q3,Q8,F9	-1.86164	1.07905	1.6915e-16	4.96778e-14
MGNNRPVYWPMPRQPHPRL*	3	W9,M11,Q14	-1.86155	0.277289	3.77816e-15	7.95803e-13
MGANRPVYIPMPRPWHPRL*	3	A3,M11,W15	-1.8615	0.081111	3.104e-13	3.92013e-11
MKNNRGLYIPQPRPPHWRL*	4	K2,G6,L7,W17	-1.86115	-0.370377	2.85401e-09	1.33613e-07
MMNNRWVYAPQPRPPHPRL*	3	M2,W6,A9	-1.86112	0.493895	1.13137e-13	1.59497e-11
MGNNQPVYIPNPRPPHPRL*	2	Q5,N11	-1.8609	2.26594	3.49217e-20	2.62815e-17
MGNNRPSYIPKPRPPHPRL*	2	S7,K11	-1.86065	-0.301828	1.11468e-14	2.06278e-12
MVNNRPVYWPQPRPPHPRH*	3	V2,W9,H19	-1.8606	-0.0766126	4.08e-11	3.00196e-09
MGNNRGVYIPQPRPFHPRL*	2	G6,F15	-1.86059	0.655835	5.94774e-20	4.17897e-17
MGNNRPVRYPEPRPPHLRL*	4	R8,Y9,E11,L17	-1.86041	-0.573235	2.98602e-08	1.1039e-06
MGKNRPVYFHIPRPPHPRL*	4	K3,F9,H10,I11	-1.86024	2.41951	1.24225e-21	1.30839e-18
MGHNRRVYIPQPRPPHPRL*	2	H3,R6	-1.86015	2.15996	9.92334e-30	1.02641e-25
MMDNRPVYIPKVRPPHPRL*	4	M2,D3,K11,V12	-1.86001	-0.305702	8.29617e-11	5.65051e-09
MANNRPVYIPKPRPPHPRL*	2	A2,K11	-1.85982	-0.0945948	2.12836e-10	1.30436e-08
MWNNRSNYIPQPRWPHPRL*	4	W2,S6,N7,W14	-1.85951	-0.603279	2.34174e-07	7.15113e-06
MGNHRPVWIPAPRPPHPRL*	3	H4,W8,A11	-1.85942	-0.683859	3.91912e-06	9.22205e-05
MGNNRWVHIPKPRPPHQRL*	4	W6,H8,K11,Q17	-1.8594	-0.110158	2.14262e-13	2.81486e-11
MGNNRRVYIPRPRPPHPRL*	2	R6,R11	-1.85919	3.14059	2.15182e-21	2.16546e-18
MMNNRPVYIPVPRVPHPRL*	3	M2,V11,V14	-1.85918	-0.288345	1.57799e-10	9.99513e-09
MGNNRPIYDRQPRPPHPRK*	4	I7,D9,R10,K19	-1.85916	-0.497451	2.54116e-10	1.53392e-08
MGNNRPLYWWQPRPPWPRL*	4	L7,W9,W10,W16	-1.85866	-0.473119	2.0621e-11	1.62988e-09
MWNNRNVYGPQPRPPHPRL*	3	W2,N6,G9	-1.85858	2.05319	1.34445e-19	8.59858e-17
MGNNRYVYIVEPRPPHPRL*	3	Y6,V10,E11	-1.85857	0.302271	1.63733e-17	6.19453e-15
MGNNRPVPIHKPRPPHPRL*	3	P8,H10,K11	-1.85852	0.220869	4.80292e-12	4.43111e-10
MGNNRPVGRPQPRPNHERL*	4	G8,R9,N15,E17	-1.85827	1.31411	0.0140863	0.105646
MGNNRSVYIPTPRPPHLRL*	3	S6,T11,L17	-1.85819	-0.511167	3.67088e-08	1.33029e-06
MGHCRPVYIPENRPPHPRL*	4	H3,C4,E11,N12	-1.85805	-0.650359	3.57706e-10	2.08741e-08
MGNKLPVYIPIPRLPHPRL*	4	K4,L5,I11,L14	-1.85798	-0.00728443	6.83132e-11	4.75102e-09
MGNNYPVYIQQPRRGTPRR*	6	Y5,Q10,R14,G15,T16,R19	-1.85797	-0.55595	0.0913962	0.341402
MGNPRPVYIPVPRPPHPRL*	2	P4,V11	-1.85797	1.11811	1.65563e-18	7.90897e-16
MMNNRPVFIPSPREPHMRL*	5	M2,F8,S11,E14,M17	-1.85796	0.76306	2.73714e-11	2.10252e-09
MGNNRAVYIPQPRDPHPRL*	2	A6,D14	-1.85782	-0.589878	2.7725e-08	1.03277e-06
MANNRMVAILQARPPHPRL*	5	A2,M6,A8,L10,A12	-1.85781	0.247643	2.75579e-09	1.29449e-07
MMNNRPDYIPQPRPPHPRL*	2	M2,D7	-1.85778	-0.313399	1.42791e-10	9.14907e-09
MGNNRPVYRIQPMPPHPRL*	3	R9,I10,M13	-1.85762	-0.388603	6.23724e-11	4.37445e-09
MGNNRPVWWPQPRPPWARL*	4	W8,W9,W16,A17	-1.85756	-0.348451	1.0047e-08	4.1319e-07
MFNNDPVYIPRPRPPHPRL*	3	F2,D5,R11	-1.85752	-0.350024	6.31276e-07	1.76212e-05
MDNNWDWYIWQPRPPHPRL*	5	D2,W5,D6,W7,W10	-1.85728	0.911606	6.4904e-14	9.79447e-12
MICNRPVYIPHPRPPHPRL*	3	I2,C3,H11	-1.85728	-0.00233556	7.63241e-14	1.13029e-11
MGNNRYVYIPQPRWPHPRL*	2	Y6,W14	-1.85719	1.26753	1.68885e-18	8.05664e-16
MGINRAVYIPDPRPPHPRL*	3	I3,A6,D11	-1.85715	-0.484854	4.79061e-06	0.000110625
MGNNRMVYIPQVRPPHPRL*	2	M6,V12	-1.85702	0.872655	4.61086e-17	1.56931e-14
MGINRTVYRPQPRPPHPRL*	3	I3,T6,R9	-1.85687	-0.75965	1.24904e-11	1.04047e-09
MGNNRPVYFWDPRPPHLRL*	4	F9,W10,D11,L17	-1.85677	-0.263129	1.04852e-09	5.42273e-08
MTNNRPVYIPWPRPPHPRL*	2	T2,W11	-1.85653	1.31721	2.5068e-20	1.9496e-17
MGINRPVYAPQARPPHPRL*	3	I3,A9,A12	-1.85634	0.887754	5.96566e-13	6.97189e-11
MKNNRPVYIPIPRPPHPRL*	2	K2,I11	-1.85633	0.19125	3.96416e-08	1.42621e-06
MSNNRPVYIPQPKPPHPRL*	2	S2,K13	-1.85617	-0.0978351	4.89051e-10	2.75668e-08
MGNNRQVYIPQPRGPHPRL*	2	Q6,G14	-1.85596	-0.610966	6.69873e-10	3.6385e-08
MGNNRAVYIPEPRPPHPRL*	2	A6,E11	-1.85575	1.42823	1.74541e-13	2.33881e-11
MGNNRPNKIPKPRPPHPRL*	3	N7,K8,K11	-1.85565	-0.637428	4.0509e-08	1.45517e-06
MNNIQPVYIPWPRTPHPRL*	5	N2,I4,Q5,W11,T14	-1.85551	-0.695563	1.95458e-09	9.47887e-08
MGNNRDCYIPWPRPPHPRL*	3	D6,C7,W11	-1.85506	-0.645247	1.68419e-10	1.05948e-08
MGTNRPVYQPEPRPPHPRL*	3	T3,Q9,E11	-1.85498	-0.0552088	7.4693e-15	1.44985e-12
MGNNRPVRIVQPRVPHPRL*	3	R8,V10,V14	-1.85497	-0.473195	1.79687e-10	1.12247e-08
MGNNKPVYIPVPRPPHPRL*	2	K5,V11	-1.85492	-0.159865	1.93299e-14	3.38514e-12
MGLNLNVYIMQPRTYHPRL*	6	L3,L5,N6,M10,T14,Y15	-1.85483	1.00098	3.40132e-09	1.56281e-07
MMNNRPVYQPQPRPPHPRL*	2	M2,Q9	-1.85475	-0.542038	1.73999e-11	1.39839e-09
MMNERPVYIPQPRPPHPRV*	3	M2,E4,V19	-1.85471	-0.559155	2.1338e-11	1.68161e-09
MGNGRPGYIPAPVPPHPRL*	4	G4,G7,A11,V13	-1.85471	-0.139124	1.02296e-10	6.80804e-09
MGNNRPVYIPQFQPAVPRY*	5	F12,Q13,A15,V16,Y19	-1.85448	0.0120958	0.00156598	0.0188441
MGNGRPTYLPQPRPPHPRL*	3	G4,T7,L9	-1.85422	1.83525	8.74701e-11	5.92062e-09
MGNNRPYYIPEARPPYPRL*	4	Y7,E11,A12,Y16	-1.85416	-0.226079	5.23638e-12	4.78549e-10
MGNNRHVYINQPREPHPRS*	4	H6,N10,E14,S19	-1.85395	-0.259705	0.050541	0.243355
MGNLRTVYIGQPRPPHPRL*	3	L4,T6,G10	-1.85393	-0.647701	4.37873e-09	1.96738e-07
MGNIRPMVKTQPRPPHPRL*	5	I4,M7,V8,K9,T10	-1.85373	0.131044	6.49893e-12	5.78343e-10
MENNRMVYIPQPRPPHPRL*	2	E2,M6	-1.85363	2.32411	1.30655e-29	1.22883e-25
MGNNEPVYMPQPRWPHMRL*	4	E5,M9,W14,M17	-1.85347	-0.220257	1.39953e-12	1.47114e-10
MQYNRMIYIEWPRPPHPRL*	6	Q2,Y3,M6,I7,E10,W11	-1.85329	-0.0334614	3.11593e-14	5.15921e-12
MGNNAPVYRPHPRPPHPRK*	4	A5,R9,H11,K19	-1.85317	0.440895	5.88117e-14	9.02328e-12
MRTPRPVYICQPRPPHPRL*	4	R2,T3,P4,C10	-1.85307	1.33155	2.45924e-19	1.46297e-16
MGNWRTVYIPQPRPPHPRK*	3	W4,T6,K19	-1.853	-0.116633	4.45619e-12	4.14628e-10
MGNNRPVYHDQPRPFHPRL*	3	H9,D10,F15	-1.85298	-0.2324	1.53629e-10	9.75753e-09
MGTNRAVYEPVPRPPHPRL*	4	T3,A6,E9,V11	-1.85296	0.034521	8.92496e-12	7.67443e-10
MGENRPVMIAMPRPPHPRL*	4	E3,M8,A10,M11	-1.85294	-0.586866	1.34637e-08	5.38319e-07
MGNNWPLYIPQCRAPHPRL*	4	W5,L7,C12,A14	-1.8529	-0.582109	5.04864e-10	2.83483e-08
MENNRPVYWPQPRPPHRRL*	3	E2,W9,R17	-1.85282	-0.42019	2.70586e-08	1.011e-06
MGNRRPHYIPQPRPPHPRL*	2	R4,H7	-1.85272	-0.52389	6.8766e-12	6.09313e-10
MWNNRHVYIPYPRPPHPRL*	3	W2,H6,Y11	-1.85259	0.143461	8.19429e-12	7.118e-10
MLNNRPVYIPQPKPFHPRL*	3	L2,K13,F15	-1.85251	-0.705669	8.9371e-10	4.69579e-08
MTNNRRVYIPLPRPPHPRL*	3	T2,R6,L11	-1.85238	0.89606	1.85587e-17	6.93203e-15
MCNNRPVYIPRPRPPYPRL*	3	C2,R11,Y16	-1.85228	1.25976	2.17969e-14	3.76618e-12
MGINRPVYTPYPRPPHPRL*	3	I3,T9,Y11	-1.85215	2.08587	1.68978e-16	4.96692e-14
MWNNRPVYTRQHRPPHPRL*	4	W2,T9,R10,H12	-1.85202	-0.59351	1.49491e-10	9.52074e-09
MGFNRPVRIHWPMCPHPRL*	6	F3,R8,H10,W11,M13,C14	-1.85192	-0.613876	1.29531e-08	5.20389e-07
MGNNRAVYIGQPLPPHPRL*	3	A6,G10,L13	-1.8519	0.034437	1.56497e-15	3.59767e-13
MGNKRRVFIPQPRPPHPRL*	3	K4,R6,F8	-1.85187	-0.578449	1.76708e-10	1.10625e-08
MKENRPVCIPQKRPPHPRL*	4	K2,E3,C8,K12	-1.85184	-0.661096	5.54426e-06	0.000126268
MGNSRPVYIPEPRPPHARL*	3	S4,E11,A17	-1.85183	-0.760514	1.70057e-10	1.06847e-08
MGNNRPVNIIQRRPPHPRL*	3	N8,I10,R12	-1.85181	-0.0695634	7.23952e-09	3.0856e-07
MGNIRPVYTPDPRPPHPRL*	3	I4,T9,D11	-1.85175	0.0848903	1.32273e-08	5.30062e-07
MGHNRPVYYPGPRPPHPRL*	3	H3,Y9,G11	-1.85155	-0.252013	1.19814e-10	7.84089e-09
MGNWRTVPRPQPRPPHPRL*	4	W4,T6,P8,R9	-1.85155	-0.137278	9.00828e-14	1.30217e-11
MTNYRPVYVAQPRPPHPRL*	4	T2,Y4,V9,A10	-1.85146	-0.603864	2.54769e-08	9.58675e-07
MGNNRHVYIPRPRPPHPRL*	2	H6,R11	-1.85144	0.488684	1.09081e-13	1.54028e-11
MGNNSPVRIPGPRGPPPRL*	5	S5,R8,G11,G14,P16	-1.85058	-0.493014	6.56593e-11	4.59022e-09
MENNRYNYIPCQVPPHPRL*	6	E2,Y6,N7,C11,Q12,V13	-1.85055	0.415423	4.81226e-07	1.37606e-05
MTNNRPVYYNQPRPPHPRL*	3	T2,Y9,N10	-1.85047	-0.696563	9.5047e-09	3.92831e-07
MCNNRPVYVPQPRPPHPRL*	2	C2,V9	-1.8504	0.189759	5.82375e-15	1.16275e-12
MGNDRPHWIPQPRPPHPRL*	3	D4,H7,W8	-1.85027	0.139226	5.74456e-16	1.47175e-13
MGNNRPVYINQPREPHLRL*	3	N10,E14,L17	-1.84988	0.108837	1.58621e-08	6.24187e-07
MGCNRPVVIRQPRPPHPRL*	3	C3,V8,R10	-1.84977	0.451041	2.07708e-12	2.09628e-10
MMNNRPVYLPQPRPPHPRL*	2	M2,L9	-1.84948	0.376919	2.31581e-18	1.06968e-15
MLNNRPVYQPKPRPPHPRL*	3	L2,Q9,K11	-1.84946	-0.339945	1.67374e-08	6.55603e-07
MTVNRPVYIPAPRPPHPRL*	3	T2,V3,A11	-1.84938	0.0322431	4.16755e-13	5.06722e-11
MGNNRPVYFGLGRPPHPRL*	4	F9,G10,L11,G12	-1.84938	-0.59883	1.45601e-08	5.78033e-07
MGNNRWAYVPQPRLPHPRL*	4	W6,A7,V9,L14	-1.84934	-0.658994	8.52173e-11	5.78608e-09
MVNNRPVYKPQPRPPHPRL*	2	V2,K9	-1.84919	-0.596708	1.58828e-09	7.88831e-08
MGNNRPKYEPQPRPPHPRI*	3	K7,E9,I19	-1.84916	-0.223434	1.68927e-12	1.74421e-10
MGNNRPVYWPWPRPPHPRM*	3	W9,W11,M19	-1.84915	1.27074	6.84199e-23	1.05903e-19
MTNNRPVYIPQPRPYHPRI*	3	T2,Y15,I19	-1.84907	-0.180927	6.29791e-15	1.24531e-12
MGNNPPWYIPWPVKPHLRL*	6	P5,W7,W11,V13,K14,L17	-1.849	-0.741717	5.17997e-05	0.000947582
MMNNRPKYAVQPRPPHPRL*	4	M2,K7,A9,V10	-1.8487	-0.239074	1.63974e-09	8.10126e-08
MKTNRPVYIPQPRPPHPRL*	2	K2,T3	-1.84862	-0.0323085	5.13431e-14	7.96843e-12
MGCNRPLYIPQPRPPHPRL*	2	C3,L7	-1.84845	-0.413848	5.4855e-06	0.000125118
MGNNRNVYIPQPREPHPRL*	2	N6,E14	-1.8483	0.597182	1.76151e-15	3.99687e-13
MHNNQPVYIPQPRPYHPRL*	3	H2,Q5,Y15	-1.84787	2.52949	1.22306e-20	1.02666e-17
MVNNRPVYIPDPRPPWPRL*	3	V2,D11,W16	-1.84778	-0.634493	6.2797e-10	3.44141e-08
MGNNRQGYIPTPNPPHPRL*	4	Q6,G7,T11,N13	-1.84763	-0.389427	2.57236e-09	1.21551e-07
MGNRRPVYIRQPRPPHLRL*	3	R4,R10,L17	-1.84759	-0.433854	6.43035e-13	7.43534e-11
MGNKRPVYMPQPRDPHCRL*	4	K4,M9,D14,C17	-1.8474	-0.428543	0.00356076	0.0370714
MGNNCPVYIPQKEPNHGRY*	6	C5,K12,E13,N15,G17,Y19	-1.84722	0.142884	2.10614e-11	1.66093e-09
MGNNRNVYWPQPIEPHLRL*	5	N6,W9,I13,E14,L17	-1.84713	-0.149196	1.6268e-11	1.31743e-09
MLNNRPVYCPQPRPPHPRL*	2	L2,C9	-1.84705	0.797784	1.5268e-09	7.61771e-08
MGNEVPVYIPQPRLSHPRL*	4	E4,V5,L14,S15	-1.84702	0.220465	0.00220759	0.025072
MPNNRPVCMPQPRRPHPRL*	4	P2,C8,M9,R14	-1.84692	0.588929	3.83926e-13	4.71733e-11
MGNNRHVYICQPREPHPRL*	3	H6,C10,E14	-1.84691	0.559626	1.04254e-12	1.13412e-10
MGNNKWVYIPQPRWPHPRL*	3	K5,W6,W14	-1.84675	0.127	1.38174e-06	3.58577e-05
MQNNGPVYIPQPRPPHPRL*	2	Q2,G5	-1.84666	1.67015	1.06309e-15	2.54966e-13
MGNPFPCYIPQPRPPHPRL*	3	P4,F5,C7	-1.84664	-0.411031	4.73446e-11	3.42717e-09
MVNNCETYIPGPRPPHPRL*	5	V2,C5,E6,T7,G11	-1.84651	-0.41408	9.30959e-10	4.8688e-08
MGNARWVYIPQPRQPHPRL*	3	A4,W6,Q14	-1.84649	-0.542708	3.69521e-07	1.08377e-05
MGINRRVYIPQPRPPHPRL*	2	I3,R6	-1.8463	2.95898	9.08468e-25	2.33262e-21
MENNWPVYVPQCRPPHLRL*	5	E2,W5,V9,C12,L17	-1.84619	-0.330352	1.08903e-05	0.000232645
MDDNRPKYIPQPRPPHPRL*	3	D2,D3,K7	-1.84598	1.40756	7.59854e-16	1.89393e-13
[truncated: 347,201+ more rows]

## Sheet: Negative SelectilogFC>1,q<0.005
Putatively Functional Api variants (FC>1, q<0.005)
seq	no. mutations	mutation details	Ara/Glu : logFC	Ara/Glu: logCPM	Ara/Glu : PValue	Ara/Glu: QValue
MGNNRPVYIPQPRPPHPRL*	NA	NA	-1.22459	13.8436	2.34267e-23	4.0903e-20
MGNNRNVYIAQPRPYHPRI*	4	N6,A10,Y15,I19	-4.87556	0.100652	7.41815e-12	6.53319e-10
MTNNRKVYEPEPRPPHPRL*	4	T2,K6,E9,E11	-4.06299	-1.00658	4.66503e-24	9.75463e-21
MGNNRKVYIGEPRPPYPRL*	4	K6,G10,E11,Y16	-4.01381	-0.236322	5.2538e-14	8.1358e-12
MLNNIGVQVPKPRPPHPRL*	6	L2,I5,G6,Q8,V9,K11	-3.9502	0.421918	1.15763e-10	7.60001e-09
MRNERLVYLPKPRPPHPRL*	5	R2,E4,L6,L9,K11	-3.92667	0.420594	7.19747e-08	2.45491e-06
MGNNQPVYKPKPRRPHPRL*	4	Q5,K9,K11,R14	-3.91017	-0.696444	2.2785e-06	5.63252e-05
MWLNRPVYFPKPRPPHPRL*	4	W2,L3,F9,K11	-3.81925	0.0535388	3.76376e-19	2.13015e-16
MQIYRPVKIKQPRPPHPRL*	5	Q2,I3,Y4,K8,K10	-3.67858	0.0822333	7.18656e-10	3.87215e-08
MGNNRRVYIPQPRNPHLRL*	3	R6,N14,L17	-3.67575	1.99226	2.18683e-10	1.3355e-08
MGNNRPVYNPKPRCPHLRL*	4	N9,K11,C14,L17	-3.67153	-0.215251	1.25145e-38	8.7401e-34
MGNNRPVHIAQPRPYHPRL*	3	H8,A10,Y15	-3.64663	0.127132	1.02291e-08	4.19939e-07
MGQNRHVGIPQPRKPHPRL*	4	Q3,H6,G8,K14	-3.63836	1.33183	1.96307e-05	0.000395308
MGNMRPVDIAQPRPYHPRL*	4	M4,D8,A10,Y15	-3.61551	0.693259	1.6499e-05	0.000338331
MENGRPVRIPQPRPPHPRL*	3	E2,G4,R8	-3.60003	-0.263075	9.49974e-14	1.36458e-11
MKLNRPVYIGQPRPYHPRI*	5	K2,L3,G10,Y15,I19	-3.58337	-0.796977	1.61277e-09	7.9906e-08
MGNNRPVYLPQPLGPGPRA*	5	L9,L13,G14,G16,A19	-3.52204	1.72802	2.05218e-06	5.12163e-05
MGNNRVWYIAQPRPYHPRL*	4	V6,W7,A10,Y15	-3.43146	0.696122	9.86895e-06	0.000212911
MGNNRPVKIGEPRPPHPRL*	3	K8,G10,E11	-3.40346	-0.428134	6.07447e-16	1.54832e-13
MRNERLVYAPKPRPPHPRL*	5	R2,E4,L6,A9,K11	-3.35796	-0.684807	5.69134e-11	4.04027e-09
MGNKRPVYVGQPRPPHPRL*	3	K4,V9,G10	-3.35743	0.0989829	4.11388e-21	3.92504e-18
MGNNRPVYIDQPRIPYPRL*	3	D10,I14,Y16	-3.33184	-0.286037	9.83514e-22	1.09726e-18
MGNNSSNYIPQPRPPHPRL*	3	S5,S6,N7	-3.33153	-0.935632	1.80845e-24	4.23832e-21
MGNNRPVYLPQPLGPHLRL*	4	L9,L13,G14,L17	-3.25511	1.58544	2.76871e-06	6.7253e-05
MSNNRPVYWPDPVPPHPRL*	4	S2,W9,D11,V13	-3.22144	-0.800608	5.67853e-20	4.0146e-17
MGANRPVYIPQPLPPFPRN*	4	A3,L13,F16,N19	-3.21976	0.391004	0.000100822	0.00171994
MGENRPVGYGQPRPPHPRL*	4	E3,G8,Y9,G10	-3.20494	-0.532674	4.41175e-21	4.14134e-18
MAWNRPVYTPQPRPPHPRL*	3	A2,W3,T9	-3.20309	0.621504	4.89811e-09	2.1761e-07
MCNNMPQYIPQPRPPHPRL*	3	C2,M5,Q7	-3.19728	-0.0457807	4.66678e-12	4.31921e-10
MGNKRPVYYNTPRSPHPRL*	5	K4,Y9,N10,T11,S14	-3.18644	1.57302	8.19506e-15	1.57496e-12
MRNNRTRYIPQPRAPHPRL*	4	R2,T6,R7,A14	-3.16705	-0.660369	1.08532e-14	2.01377e-12
MGNNRPVYIAQPRPYHPRC*	3	A10,Y15,C19	-3.16541	-0.300089	7.34107e-07	2.0185e-05
MGRNRPVYIGQPRPYHPRL*	3	R3,G10,Y15	-3.16124	-0.93073	1.65248e-17	6.23158e-15
MGNNWPVYIGEPRPPHPRL*	3	W5,G10,E11	-3.15216	-0.060716	1.02189e-11	8.66546e-10
MCNNRPVYEPQPRQPHPRL*	3	C2,E9,Q14	-3.13641	-0.825566	5.36388e-09	2.36167e-07
MGNSRPVYIPQPREPFPRL*	3	S4,E14,F16	-3.13588	-0.30226	7.55524e-06	0.000167351
MGNNRIVYIGQPRPYHPRL*	3	I6,G10,Y15	-3.12006	-0.353794	8.30207e-14	1.21513e-11
MGNNRPVYMPKPRRPHPRL*	3	M9,K11,R14	-3.10748	-0.295222	3.29813e-17	1.15749e-14
MGANRPAYIPNPRPPHPRL*	3	A3,A7,N11	-3.10736	-0.770976	5.13729e-17	1.71833e-14
MGANYHVYIPGPRPGTPRR*	7	A3,Y5,H6,G11,G15,T16,R19	-3.10598	-0.859992	0.000285653	0.00434096
MDNNRPVYRPQPRKPHQRL*	4	D2,R9,K14,Q17	-3.09007	-0.816257	9.37483e-21	8.1842e-18
MGNLRPVYWEQPRPPHMRL*	4	L4,W9,E10,M17	-3.06879	-0.77684	3.88315e-07	1.13425e-05
MGKNRPVYINQPREPHPRL*	3	K3,N10,E14	-3.05741	2.08915	6.44069e-05	0.00115268
MGNNAPVYNGEPRPPHPRL*	4	A5,N9,G10,E11	-3.04526	-0.618475	5.14054e-07	1.46119e-05
MGQCRKLYIPQPRVPHPRL*	5	Q3,C4,K6,L7,V14	-3.02159	0.514261	1.21485e-12	1.29692e-10
MGNNRPVYLGQPRPYHPRL*	3	L9,G10,Y15	-3.01425	0.466307	2.25317e-23	3.97377e-20
MGNFRPIYIGQPRPPHPRL*	3	F4,I7,G10	-3.01228	0.424454	4.30151e-06	0.000100286
MDNNRPVYIGEPRPPHPRL*	3	D2,G10,E11	-2.99873	-0.413545	5.73704e-25	1.56513e-21
MGNNRPVIIHQPRKPHPRL*	3	I8,H10,K14	-2.98758	-0.115205	6.87461e-07	1.90192e-05
MGMNRPVGFDQPRTPHPRL*	5	M3,G8,F9,D10,T14	-2.97918	0.78687	3.01777e-07	9.00531e-06
MGNWTPVRIPEPRPPHPRL*	4	W4,T5,R8,E11	-2.96097	-0.206744	3.44126e-09	1.57992e-07
MGNNRVVQIPKPRPPHPRL*	3	V6,Q8,K11	-2.94856	-0.134874	1.70435e-14	3.01652e-12
MQDNRPVYFPKPRPPFPRL*	5	Q2,D3,F9,K11,F16	-2.92824	-0.484111	7.68875e-12	6.73541e-10
MGNERPVYHGQPRPYHPRL*	4	E4,H9,G10,Y15	-2.92347	-0.754283	1.25217e-15	2.93068e-13
MGNNRPVPWPQPLPPHPRL*	3	P8,W9,L13	-2.9049	-0.531309	1.61004e-16	4.74852e-14
MGNCRWVYIWQRRPPHPRL*	4	C4,W6,W10,R12	-2.89405	-0.435045	1.31034e-18	6.45374e-16
MLNNIVVYIWQPRPPHPRL*	4	L2,I5,V6,W10	-2.88095	-0.897025	2.53125e-17	9.19782e-15
MGNNRPVYAYQPRIPHMRL*	4	A9,Y10,I14,M17	-2.87823	-0.215324	5.06377e-05	0.00092854
MGCNRRVPITQPRPPHPRL*	4	C3,R6,P8,T10	-2.87298	-0.611053	1.1001e-21	1.19303e-18
MGNNRPVYEGQPRPYHPRL*	3	E9,G10,Y15	-2.85427	-0.407628	1.70333e-24	4.04626e-21
MGNNRPVYTGEPRPPHPRL*	3	T9,G10,E11	-2.85314	-0.302392	4.24318e-12	3.96498e-10
MGNNRPVLIYQPRPPHLRL*	3	L8,Y10,L17	-2.84922	-0.706994	3.83508e-14	6.1857e-12
MGNNRRGQIVQPRLPHPRL*	5	R6,G7,Q8,V10,L14	-2.83046	0.657096	3.44024e-10	2.01565e-08
MGTNRPTYIPRPRPPHPRL*	3	T3,T7,R11	-2.8288	-0.821562	5.89923e-18	2.47299e-15
MGNWRDVYVPQPRPPHPRL*	3	W4,D6,V9	-2.81418	-0.468348	8.22394e-21	7.252e-18
MGLNRPGYIPQPRPPHPRI*	3	L3,G7,I19	-2.80346	-0.0498443	4.58501e-17	1.56356e-14
MGENRPVYVDQPRWPHPRL*	4	E3,V9,D10,W14	-2.80092	1.50467	6.81256e-06	0.000152213
MKNNVPVYIPQPRDPWPRL*	4	K2,V5,D14,W16	-2.79942	-0.48476	2.90238e-08	1.0758e-06
MINNRPVFPIQYRPPHPRL*	5	I2,F8,P9,I10,Y12	-2.7976	0.00997794	5.67247e-20	4.0146e-17
MGNNRPVFINQPREPHPRL*	3	F8,N10,E14	-2.77187	-0.507004	6.82454e-16	1.72066e-13
MGNNRPVYVPQPRMPHLRL*	3	V9,M14,L17	-2.77138	-0.272431	4.30917e-19	2.3885e-16
MGNNRPVYTPWPRKWHPRL*	4	T9,W11,K14,W15	-2.76757	-0.90433	4.25481e-16	1.13252e-13
MQNNRPKYIPQPRPPHPRL*	2	Q2,K7	-2.75976	-0.416799	2.05127e-21	2.07624e-18
MGYNRPVYDPMPRQPHPRL*	4	Y3,D9,M11,Q14	-2.74483	-0.814295	7.80349e-14	1.15221e-11
MRCNRPKYIPQPRPPHPRL*	3	R2,C3,K7	-2.74078	-0.585581	2.31452e-15	5.10246e-13
MFNNRPVYINQPREPHPRI*	4	F2,N10,E14,I19	-2.74074	-0.754475	3.00781e-07	8.98096e-06
MGNNRPVYLMQPRPPEPRM*	4	L9,M10,E16,M19	-2.73052	-0.789386	8.10506e-11	5.54196e-09
MGNNRTVYIGQPRPYHPRL*	3	T6,G10,Y15	-2.71443	-0.550207	2.11742e-11	1.66908e-09
MGNNLSKAIPWARPPHPRL*	6	L5,S6,K7,A8,W11,A12	-2.71239	0.254124	5.03178e-18	2.14284e-15
MGNNRPVYIGEPRPPNPRL*	3	G10,E11,N16	-2.70885	0.976586	4.94371e-07	1.40983e-05
MIHNRPVYWPQPRPPHPRL*	3	I2,H3,W9	-2.70615	-0.687468	3.84299e-16	1.03707e-13
MNNNRPDYIPQPRPPHPRL*	2	N2,D7	-2.68433	-0.836312	3.10781e-15	6.69077e-13
MGGNRPGYIPQPRAPHPRL*	3	G3,G7,A14	-2.68109	-0.313447	1.09521e-20	9.39667e-18
MGNVRPWYIPWPRPPHPRL*	3	V4,W7,W11	-2.67909	-0.908187	2.6701e-16	7.51327e-14
MMNNRPVYIPQPIAPHPRL*	3	M2,I13,A14	-2.67588	-0.616827	4.4214e-18	1.90611e-15
MGNNRPMYIEQPRPPHPRL*	2	M7,E10	-2.66538	-0.424179	1.24667e-20	1.04397e-17
MGNNRPMYIAQPRPYHPRL*	3	M7,A10,Y15	-2.66211	1.29225	5.92012e-10	3.26639e-08
MGNNRPVDIFKPRPPHPRL*	3	D8,F10,K11	-2.65514	-0.604382	1.15367e-16	3.53078e-14
MDYNRPVYIRTPRPPHPRL*	4	D2,Y3,R10,T11	-2.65209	-0.00157754	1.87279e-06	4.71471e-05
MFKNRPVYWPQVRPPHPRL*	4	F2,K3,W9,V12	-2.65106	-0.332585	3.27472e-12	3.14761e-10
MGNNYPVYFHQPREPHPRL*	4	Y5,F9,H10,E14	-2.64873	0.479343	0.000276397	0.004214
MLNNRPEYIPYPRPPHPRL*	3	L2,E7,Y11	-2.64024	-0.403319	3.87015e-19	2.17976e-16
MGLNRPDYIPQVRPPHPRL*	3	L3,D7,V12	-2.62783	-0.257487	1.17463e-17	4.61913e-15
MGNNRPVVIPQKRPFHPRL*	3	V8,K12,F15	-2.62165	-0.404956	3.42928e-12	3.27813e-10
MWNNRPVYTPSPRPPHPRL*	3	W2,T9,S11	-2.61649	-0.365696	6.34319e-11	4.4434e-09
MGNNRPVYIGEPRPPHPRI*	3	G10,E11,I19	-2.60522	0.683348	2.07003e-12	2.08977e-10
MGNNAPRCILQPRPPHPRL*	4	A5,R7,C8,L10	-2.60511	-0.0894454	3.38741e-09	1.55663e-07
MGNLRPVYDPQPRPPHLRL*	3	L4,D9,L17	-2.60463	0.0276605	8.33765e-26	2.8267e-22
MGNNTPVSMLDPRDPHPRL*	6	T5,S8,M9,L10,D11,D14	-2.59967	-0.69263	3.79805e-14	6.13732e-12
MGNARPVYIPGPRNPHPRL*	3	A4,G11,N14	-2.59921	-0.632838	1.62616e-11	1.31722e-09
MGNNEMVYIPQPRDPHPRL*	3	E5,M6,D14	-2.59269	0.531075	4.01763e-16	1.07424e-13
MGNLRPVYTPQPRQFHPRL*	4	L4,T9,Q14,F15	-2.5923	-0.725117	9.53201e-08	3.16735e-06
MGNRRPVYHGQHRPPHPRL*	4	R4,H9,G10,H12	-2.59143	-0.260575	4.03123e-14	6.45439e-12
MGNCIPVYIEQPRPPHPRL*	3	C4,I5,E10	-2.5905	-0.655457	7.74535e-15	1.49843e-12
MRNNHPVYIGQPRMPHPRL*	4	R2,H5,G10,M14	-2.5827	-0.650805	5.07832e-19	2.76222e-16
MGNNRCVYWPQPRKPHPRL*	3	C6,W9,K14	-2.57926	-0.206569	3.97892e-15	8.31002e-13
MGNCRWVYIWDWVHMHPRL*	8	C4,W6,W10,D11,W12,V13,H14,M15	-2.5768	-0.87659	8.06474e-13	9.03496e-11
MFNARPVRIGQPRPYHPRL*	5	F2,A4,R8,G10,Y15	-2.57272	-0.585688	9.3177e-14	1.34196e-11
MGNNRWVYIAQPRPYHPRL*	3	W6,A10,Y15	-2.56482	-0.278782	1.12094e-16	3.44265e-14
MVNNRPVWVPYPRPPHPRL*	4	V2,W8,V9,Y11	-2.55998	0.727724	8.59499e-22	9.77642e-19
MQNNRPVKIGEPRPPHPRL*	4	Q2,K8,G10,E11	-2.55969	-0.165336	6.19481e-08	2.14308e-06
MGNNRPNYFPQPRPPHPRI*	3	N7,F9,I19	-2.55246	-0.701685	6.37416e-16	1.61645e-13
MVNQRPVYIVQPRPPHPRL*	3	V2,Q4,V10	-2.54626	-0.411069	4.6244e-07	1.32821e-05
MRYFRGMYIKLPRPPHPRL*	7	R2,Y3,F4,G6,M7,K10,L11	-2.54473	-0.751213	4.12886e-18	1.7961e-15
MRNNRPVYIPQPQPPHPRL*	2	R2,Q13	-2.54352	-0.457977	5.90671e-17	1.94954e-14
MGNNRPVYIPQSRDPYPRL*	3	S12,D14,Y16	-2.5372	-0.616366	7.77163e-16	1.93019e-13
MKTNRPVYIPQPRDPHPRL*	3	K2,T3,D14	-2.53536	-0.355179	8.39282e-15	1.60644e-12
MGNNKYRYIPQPRPPHPRL*	3	K5,Y6,R7	-2.53329	-0.658225	9.13668e-12	7.84489e-10
MGNNRPVYHGQPRPYHPRL*	3	H9,G10,Y15	-2.53143	-0.648621	1.5054e-10	9.57914e-09
MCNNRHVVVPKPRPPHPRL*	5	C2,H6,V8,V9,K11	-2.53003	-0.272066	7.76069e-20	5.2827e-17
MANNRPVYISQPRPPAPTL*	4	A2,S10,A16,T18	-2.5295	1.12867	0.000186059	0.00297014
MGNNRPWYIVKPRVPHPRL*	4	W7,V10,K11,V14	-2.52102	-0.702872	7.07621e-19	3.727e-16
MGNIRPVYDPQPRGPHPRL*	3	I4,D9,G14	-2.51975	0.567136	2.83048e-13	3.61655e-11
MGNNRPVYIDQPRTPHLRL*	3	D10,T14,L17	-2.51451	-0.578454	7.33375e-13	8.34726e-11
MGNNRPVCIPGPGPPHPRQ*	4	C8,G11,G13,Q19	-2.51118	-0.657714	1.61782e-16	4.76744e-14
MGNNRPVFMPKPRPPHPRL*	3	F8,M9,K11	-2.5105	-0.264869	4.71478e-23	7.55228e-20
MGNNRPKWFPQPRKWHPRL*	5	K7,W8,F9,K14,W15	-2.51032	-0.828206	1.31813e-09	6.68054e-08
MGNNRPVYIGEPRPPHMRL*	3	G10,E11,M17	-2.5064	-0.312884	1.84286e-08	7.16013e-07
MGNNRPVYWPKPRCPHPRL*	3	W9,K11,C14	-2.50396	0.899885	1.36455e-19	8.71113e-17
MGNNRPEYIPEPRKPHPRL*	3	E7,E11,K14	-2.50363	0.0590332	6.71031e-28	3.84137e-24
MGNNRPVYLPQPRQFHPRL*	3	L9,Q14,F15	-2.50041	0.313773	0.000172246	0.00277322
MGNNRPVEIAQPRPYHPRL*	3	E8,A10,Y15	-2.50034	-0.0926604	8.49039e-09	3.55581e-07
MGNNCGVYIPQPRPPYLRL*	4	C5,G6,Y16,L17	-2.4986	-0.665189	7.59573e-12	6.66578e-10
MVNNRPCYIKQPRPPHPRL*	3	V2,C7,K10	-2.49731	0.205047	3.49335e-18	1.54219e-15
MNNNRPVWIPLPRPPHPRL*	3	N2,W8,L11	-2.49708	-0.752025	5.47035e-16	1.40977e-13
MHNNRPVYNPQPWGPHPRL*	4	H2,N9,W13,G14	-2.49568	-0.887159	4.28229e-16	1.1389e-13
MENNRMHYIPQPRPPHPRL*	3	E2,M6,H7	-2.49482	-0.676008	4.68779e-17	1.58468e-14
MGNNRPWYIPGPRPYHPRL*	3	W7,G11,Y15	-2.49273	-0.793007	7.92175e-18	3.23919e-15
MGNNRPVYWPMPRPPYPRL*	3	W9,M11,Y16	-2.48932	-0.821332	1.04895e-14	1.95692e-12
MGNSLPVYIKQPRPPHPRL*	3	S4,L5,K10	-2.48862	0.371256	1.1256e-20	9.5615e-18
MGNARPVYIGQPRPPYPRL*	3	A4,G10,Y16	-2.48791	-0.0410584	3.54703e-24	7.6933e-21
MHNNRPVYIEQPRPFHPRL*	3	H2,E10,F15	-2.48709	-0.151159	2.29836e-09	1.09673e-07
MGQNRPVYHPNPRPPHPRL*	3	Q3,H9,N11	-2.47766	-0.42542	1.85192e-12	1.89091e-10
MGNNWPVHIRQPRKPHPRL*	4	W5,H8,R10,K14	-2.47627	0.251165	2.08645e-27	1.1209e-23
MRNFDPVYTWQPRPPHPRL*	5	R2,F4,D5,T9,W10	-2.47281	-0.788386	1.58317e-11	1.28777e-09
MGNARPSYIQQPREPHHDL*	6	A4,S7,Q10,E14,H17,D18	-2.46832	-0.434351	1.5707e-18	7.58392e-16
MGRDRPVYIPEPRPPHPRL*	3	R3,D4,E11	-2.46683	-0.158852	6.94516e-17	2.24976e-14
MCNNRPVYQPQPRPYHPRL*	3	C2,Q9,Y15	-2.46442	-0.417469	2.26273e-17	8.29984e-15
MGNNRRVYVPNPRPPHPRL*	3	R6,V9,N11	-2.464	0.438649	1.01981e-19	6.70656e-17
MQNNRKHYQPGPLPPHPRL*	6	Q2,K6,H7,Q9,G11,L13	-2.46272	-0.529883	3.9147e-13	4.79316e-11
MGNNRPIYIPEPRPPNCSL*	5	I7,E11,N16,C17,S18	-2.45761	0.122732	0.000178165	0.00285888
MGNNVPVNIWQRRPPHPRL*	4	V5,N8,W10,R12	-2.45733	0.857927	3.06456e-23	5.19485e-20
MVNNNPVYIPQPRMPHPRL*	3	V2,N5,M14	-2.45479	-0.410758	1.42443e-20	1.17591e-17
MGNNRPVYWAQPRPYHPRL*	3	W9,A10,Y15	-2.45221	0.301405	8.4793e-23	1.25465e-19
MENNRPVYMPQPREPHPRL*	3	E2,M9,E14	-2.44567	-0.771622	8.19907e-08	2.76255e-06
MGNNSPVYIAQCFPPHPRL*	4	S5,A10,C12,F13	-2.44429	-0.712242	7.46821e-09	3.17107e-07
MGNVRQCYIPYPRMPHPRL*	5	V4,Q6,C7,Y11,M14	-2.44388	-0.338572	4.21691e-17	1.4465e-14
MGNDRPVYIPEPRQPHPRL*	3	D4,E11,Q14	-2.44166	-0.0987528	5.65209e-23	8.89056e-20
MGNWRPVYIPVGRPPHARL*	4	W4,V11,G12,A17	-2.43778	-0.690405	5.18408e-16	1.34901e-13
MENNRPVYTPRPRPPHPRI*	4	E2,T9,R11,I19	-2.43524	-0.111908	1.12822e-23	2.1863e-20
MGNNRPWYIGEPRPPHPRL*	3	W7,G10,E11	-2.43196	0.796361	4.89846e-19	2.6769e-16
MGNNRMVYIDQPRMPHPRL*	3	M6,D10,M14	-2.4225	-0.441989	1.90739e-19	1.17471e-16
MGNMRPVYIRQPPPPHPRL*	3	M4,R10,P13	-2.42002	-0.71083	4.52766e-17	1.54551e-14
MGNNRVVKIVWNRPPHPRL*	5	V6,K8,V10,W11,N12	-2.41569	-0.791058	9.46037e-12	8.09099e-10
MGNNRPVDICQPREPHERK*	5	D8,C10,E14,E17,K19	-2.41466	0.147025	1.62401e-14	2.8919e-12
MGNSLPVYIRQPRPPHPRL*	3	S4,L5,R10	-2.41336	-0.0351001	1.20978e-16	3.67672e-14
MGNNRPAYIPDPRPPHPRC*	3	A7,D11,C19	-2.40601	0.184064	1.49004e-21	1.54398e-18
MGNVRPVNIPNPRPPHPRL*	3	V4,N8,N11	-2.40591	-0.684686	6.12038e-16	1.55889e-13
MGNNNPKYIPAPRPPHPRL*	3	N5,K7,A11	-2.40456	-0.666283	1.5367e-13	2.0937e-11
MGNNRPVYIGQPRPYFPRL*	3	G10,Y15,F16	-2.40349	-0.381999	1.33896e-08	5.35642e-07
MGNNRPVKIPQWRPPHAAV*	5	K8,W12,A17,A18,V19	-2.40222	-0.338826	9.12609e-13	1.00658e-10
MMDNRPVYIPAPRPPHPRL*	3	M2,D3,A11	-2.39859	0.199499	2.84241e-23	4.87223e-20
MGNNPPNYRPQPRPPHPRK*	4	P5,N7,R9,K19	-2.397	-0.280699	5.17713e-12	4.73879e-10
MPNNRPVYMPEPRPPHPRL*	3	P2,M9,E11	-2.39577	-0.320266	2.487e-15	5.43126e-13
MLNIRVVYIWQPRDPHPRL*	5	L2,I4,V6,W10,D14	-2.38966	-0.204998	1.07178e-15	2.56697e-13
MGNNIPVYKPMPRPPHPRL*	3	I5,K9,M11	-2.38916	0.263664	4.48764e-23	7.25499e-20
MCVNRPVYIPRPRPPHPRL*	3	C2,V3,R11	-2.38843	-0.673407	3.608e-16	9.83535e-14
MGNHRPVYWEQPHPPHPRL*	4	H4,W9,E10,H13	-2.38691	0.840245	8.04508e-22	9.24123e-19
MCNNRPVYYPQPRPWHPRL*	3	C2,Y9,W15	-2.38255	-0.145399	1.89287e-08	7.32639e-07
MGANRPYYIPMPRPPWPRL*	4	A3,Y7,M11,W16	-2.38053	-0.655342	4.63016e-14	7.27982e-12
MGNRSPVYQPQPRPPHPRL*	3	R4,S5,Q9	-2.37642	0.263553	3.22209e-18	1.43881e-15
MMDNRPVYIPQPRSPHPRL*	3	M2,D3,S14	-2.37637	-0.533694	9.14512e-15	1.7337e-12
MGNCRPIYIWQPRPPHPRL*	3	C4,I7,W10	-2.3744	-0.0884534	1.15443e-15	2.73306e-13
MGNNRRVYGPQHRPPHPRL*	3	R6,G9,H12	-2.37337	-0.802741	7.57042e-14	1.12254e-11
MSNNRPVYEPWPRPPHPRL*	3	S2,E9,W11	-2.37202	0.273564	5.9346e-14	9.08008e-12
MMNNRPVYDRQPRPPHPRL*	3	M2,D9,R10	-2.37155	-0.377411	3.8979e-13	4.77427e-11
MQNNRPVWMPQPRPPHPRL*	3	Q2,W8,M9	-2.37047	0.817198	1.28843e-28	8.65231e-25
MPNNRPVYYPDKRPPHPRL*	4	P2,Y9,D11,K12	-2.36984	0.651172	8.34302e-11	5.67467e-09
MGNNRPVHYPQPRAPPPPL*	5	H8,Y9,A14,P16,P18	-2.36743	-0.431773	5.79128e-12	5.22831e-10
MLNNRPVYIVQPREPHPRI*	4	L2,V10,E14,I19	-2.36662	-0.653662	1.32438e-16	3.96631e-14
MDYNRPVYIHQPEPKHVHL*	7	D2,Y3,H10,E13,K15,V17,H18	-2.366	0.332548	2.04014e-21	2.07097e-18
MSNNRPVYYPQPRCPHMRL*	4	S2,Y9,C14,M17	-2.36484	-0.379544	1.66852e-14	2.96512e-12
MPNNRPNYIPQPLEPHLRL*	5	P2,N7,L13,E14,L17	-2.36463	-0.641325	3.67922e-12	3.49315e-10
MGNNRPVYWPEARPPHPRC*	4	W9,E11,A12,C19	-2.3641	-0.0941786	9.48864e-17	2.9676e-14
MGNWRPCYIPQPRPPHPRL*	2	W4,C7	-2.36398	0.439697	4.78217e-08	1.69124e-06
MGNNRPAYIPQCRDPHPRL*	3	A7,C12,D14	-2.36396	0.701119	8.13214e-22	9.31061e-19
MNNARPVYWPQPRPPHPRL*	3	N2,A4,W9	-2.36341	-0.414297	3.37183e-09	1.55089e-07
MCNNMPVYIPQPRPPHLRL*	3	C2,M5,L17	-2.3587	-0.636179	1.9129e-13	2.54566e-11
MGNQWPAYIPWPRPPHPRL*	4	Q4,W5,A7,W11	-2.35587	-0.706748	1.77084e-16	5.17468e-14
MGLNLNVYWPEPRPPHPRL*	5	L3,L5,N6,W9,E11	-2.35565	-0.567405	2.0268e-10	1.24847e-08
MGNNRGVKRPWPRPFHPRL*	5	G6,K8,R9,W11,F15	-2.35415	-0.176831	1.53425e-08	6.06268e-07
MGKRRPIYIPQPRPPHPRL*	3	K3,R4,I7	-2.35406	-0.778228	1.2105e-13	1.69217e-11
MGNNRKVYIPEPRPPHRRL*	3	K6,E11,R17	-2.35381	1.91235	2.66875e-29	2.21887e-25
MGNNRPVYDPQPRKPVLGL*	5	D9,K14,V16,L17,G18	-2.35261	-0.506726	0.000296538	0.00448544
MANNRPVYWPQPRPPHLRL*	3	A2,W9,L17	-2.35057	-0.265934	4.65391e-20	3.39278e-17
MRCNRPVYIPQPRPPHLRL*	3	R2,C3,L17	-2.34744	0.63162	2.59408e-13	3.34757e-11
MANMRPVYFPEPRPPHPRL*	4	A2,M4,F9,E11	-2.34615	-0.820434	7.7668e-13	8.7489e-11
MGNNRPCYIPGPRGPHPRL*	3	C7,G11,G14	-2.34425	-0.501192	1.46793e-14	2.64091e-12
MGNNRSVYVPQPRKPHPRL*	3	S6,V9,K14	-2.34222	-0.541196	1.03262e-13	1.4676e-11
MGKNAPVYICQPRPPHPRL*	3	K3,A5,C10	-2.34031	-0.228481	6.41557e-17	2.09179e-14
MGNNREVYIKQPRQPHPRL*	3	E6,K10,Q14	-2.33974	0.654406	4.92017e-19	2.68456e-16
MGNWRPVYIKNPRPPHPRL*	3	W4,K10,N11	-2.33951	-0.0731987	3.52951e-21	3.4047e-18
MGNNALVYIPKPRAPHPRI*	5	A5,L6,K11,A14,I19	-2.33943	0.241181	1.74866e-13	2.34228e-11
MRTPRPVYIPFPRPPYPRL*	5	R2,T3,P4,F11,Y16	-2.33908	-0.384753	1.5712e-11	1.27983e-09
MGNNRQVYIGQPRPYHPRL*	3	Q6,G10,Y15	-2.33784	0.495947	6.88797e-22	8.04439e-19
MGLNRPVYICQPREPHPRL*	3	L3,C10,E14	-2.33773	-0.457042	1.16337e-15	2.74492e-13
MGNNRRVYIPGPRGPPPRL*	4	R6,G11,G14,P16	-2.33695	-0.244122	3.15348e-17	1.11344e-14
MGNMKPVYITQWRKPHPRL*	5	M4,K5,T10,W12,K14	-2.33456	-0.336668	1.39642e-19	8.86596e-17
MGNNRPVYWAQPIHPHPRL*	4	W9,A10,I13,H14	-2.33194	-0.634632	1.65304e-13	2.23437e-11
MGNNRCVHINTPRSPHPRL*	5	C6,H8,N10,T11,S14	-2.33181	-0.539648	2.6644e-08	9.97247e-07
MGNNEPVWIVQPRPPHPRL*	3	E5,W8,V10	-2.33074	-0.30747	1.1602e-16	3.54454e-14
MGWNRPVWIPFPRPPHPRL*	3	W3,W8,F11	-2.33043	-0.43633	4.17905e-14	6.6363e-12
MGNTRPGYIPYPRPPHPRL*	3	T4,G7,Y11	-2.32905	0.0258873	1.82799e-21	1.86647e-18
MGNNRPVCTPKPRPPHPRL*	3	C8,T9,K11	-2.32782	-0.402904	9.69552e-13	1.062e-10
MENNRTVYINQPRPFHPRL*	4	E2,T6,N10,F15	-2.32584	-0.0982237	1.24458e-17	4.86136e-15
MGQNRAVYIWQVRAPHPRL*	5	Q3,A6,W10,V12,A14	-2.32554	-0.751723	1.57788e-14	2.82126e-12
MGNNRPVYIHQPREPHMRL*	3	H10,E14,M17	-2.32501	-0.242496	5.05333e-15	1.0259e-12
MHNNVPVYIPDPRPPHPRL*	3	H2,V5,D11	-2.32406	-0.421345	3.90845e-16	1.05229e-13
MGNNRRVYIPVPRPPHPRV*	3	R6,V11,V19	-2.32177	-0.132599	7.16474e-15	1.39928e-12
MQDNRPVYIPKPRPPHPRC*	4	Q2,D3,K11,C19	-2.32082	-0.0327949	1.43405e-16	4.27278e-14
MGNNTPRYIPQPRPPHPRL*	2	T5,R7	-2.32077	-0.336918	3.09667e-19	1.78441e-16
MRNNEPVYIGQPRPPHPRL*	3	R2,E5,G10	-2.31898	-0.385055	4.58632e-16	1.20962e-13
MTNMAPVWMPQPRPPHPRL*	5	T2,M4,A5,W8,M9	-2.31895	-0.72648	7.44835e-15	1.44813e-12
MFNYRPVYIPQPRPPYPRL*	3	F2,Y4,Y16	-2.31664	-0.631793	5.48514e-15	1.10525e-12
MPNNSPVYMPWPRPPHPRL*	4	P2,S5,M9,W11	-2.3163	-0.239347	2.70142e-15	5.8738e-13
MTNNWPVYFRVPRPPHPRL*	5	T2,W5,F9,R10,V11	-2.31628	-0.739629	7.14696e-16	1.79161e-13
MGMNRPVYVPQPRAPHPRL*	3	M3,V9,A14	-2.31552	-0.436349	4.02641e-14	6.44963e-12
MDNFRPVYIPVPRTPHPRL*	4	D2,F4,V11,T14	-2.31229	-0.520869	5.28342e-17	1.75878e-14
MGTNKNVYSPQPRPPHPRL*	4	T3,K5,N6,S9	-2.31157	-0.216289	1.09892e-12	1.18916e-10
MKNNRPVWIQQPRPPHPRL*	3	K2,W8,Q10	-2.31114	-0.805382	2.29126e-14	3.93559e-12
MENNRPWYIPQPMPPKPRL*	4	E2,W7,M13,K16	-2.30934	-0.844118	2.51206e-11	1.94546e-09
MGYNRPGYIPQPRPPHLRL*	3	Y3,G7,L17	-2.30842	0.665759	1.34122e-26	5.71162e-23
MSNNRPVYIPQQRDPHPRL*	3	S2,Q12,D14	-2.30817	-0.738027	5.73533e-12	5.18852e-10
MKENRPVIIPQPRPPHPRL*	3	K2,E3,I8	-2.30543	0.0610826	3.55454e-14	5.78937e-12
MGNLRPVDRAQPRPPYPRL*	5	L4,D8,R9,A10,Y16	-2.30298	0.870604	1.20779e-23	2.28574e-20
MGNNRQVYIPRPRNPHPRL*	3	Q6,R11,N14	-2.30287	-0.346944	1.00406e-13	1.43285e-11
MGNNRPVYIPQARDPFPRL*	3	A12,D14,F16	-2.30199	-0.168827	3.77848e-15	7.95803e-13
MTNNRRVYIPQPRRPHPRL*	3	T2,R6,R14	-2.3008	-0.224056	3.29102e-14	5.40556e-12
MPNNRPVPDHQPRPPHPRL*	4	P2,P8,D9,H10	-2.29986	-0.660587	1.60812e-09	7.97373e-08
MCNNRPVYWPMPRPPHPRT*	4	C2,W9,M11,T19	-2.2988	-0.56822	3.47022e-17	1.21301e-14
MGNNAPVYIPRPRPPHPRL*	2	A5,R11	-2.29675	-0.325192	1.75237e-15	3.97872e-13
MGNNDWVYIPQPRFPHPRL*	3	D5,W6,F14	-2.29674	-0.796618	1.43374e-08	5.69839e-07
MGNNRPVYQPYPRLPHPRL*	3	Q9,Y11,L14	-2.29653	-0.346993	2.46873e-11	1.91488e-09
MGNNRPVHKPDPRPPHPRL*	3	H8,K9,D11	-2.29345	-0.757363	4.33351e-14	6.85973e-12
MGNNRNVYVPLPRPPHPRL*	3	N6,V9,L11	-2.29298	-0.680678	7.27948e-10	3.91677e-08
MGNNRPMYIPHPRPPHLRL*	3	M7,H11,L17	-2.29136	0.133136	2.12477e-22	2.85372e-19
MGPNRHVYICQPRPPYPRL*	4	P3,H6,C10,Y16	-2.2912	-0.517472	3.97377e-15	8.3092e-13
MGDNRPVYEPEPRPPHPRL*	3	D3,E9,E11	-2.29084	-0.246748	1.08865e-15	2.60024e-13
MGNNIPLYIAQPRPPHPRL*	3	I5,L7,A10	-2.28977	-0.795415	6.82188e-16	1.72066e-13
MCNNRPVYVPIPRPPHPRL*	3	C2,V9,I11	-2.28934	-0.761993	4.56014e-13	5.48535e-11
MGNDRPVYDGQPRPPHPRL*	3	D4,D9,G10	-2.28692	-0.593526	1.12945e-12	1.21892e-10
MGNCRPMYIPQPRPPHPRT*	3	C4,M7,T19	-2.28577	-0.0142436	6.52163e-05	0.00116506
MGNQRPVYAPQPRSPNPRL*	4	Q4,A9,S14,N16	-2.28531	-0.628021	1.26802e-09	6.44343e-08
MMDNRPVYSPQPRKPHPRL*	4	M2,D3,S9,K14	-2.28427	-0.126898	4.44175e-19	2.45809e-16
MGNHRPIYIPQPRPPHPRL*	2	H4,I7	-2.28396	-0.490984	1.67926e-12	1.7349e-10
MCNNRPVYRWQPRPPHPRL*	3	C2,R9,W10	-2.28026	2.88337	2.80754e-24	6.24453e-21
MGNMRPVYAPQPRPPHPRL*	2	M4,A9	-2.27719	3.74035	3.0411e-44	5.30975e-39
MGKNRPVHIPQPRWPHPRL*	3	K3,H8,W14	-2.27691	-0.422707	1.10035e-11	9.26998e-10
MGRIRPVYVPQPRNPHPRL*	4	R3,I4,V9,N14	-2.27578	-0.495136	1.1732e-16	3.578e-14
MRNNRPVYIPAPRMPHPRC*	4	R2,A11,M14,C19	-2.27567	-0.182251	1.60701e-11	1.30382e-09
MFNNRPVYIGQPRPPHPRL*	2	F2,G10	-2.2756	1.28903	2.31575e-23	4.0636e-20
MGNNEPVYWPQPRHPHPRL*	3	E5,W9,H14	-2.27558	-0.0270282	1.08778e-18	5.47338e-16
MGNNRPVAIPQPRFCHPRL*	3	A8,F14,C15	-2.27163	0.194902	0.000141793	0.00233083
MGNNRPMYIPKPRPPHPRI*	3	M7,K11,I19	-2.27061	-0.0642043	5.57643e-17	1.84927e-14
MGNNRPVYFNQPREPHPRL*	3	F9,N10,E14	-2.27043	0.0944907	3.00281e-19	1.73894e-16
MCNNMPVYIPQPRPPHPRI*	3	C2,M5,I19	-2.27015	-0.791773	1.36805e-09	6.90847e-08
MGNKLPVYVPPPRPPHPRL*	4	K4,L5,V9,P11	-2.27001	0.230126	5.07593e-16	1.32376e-13
MGNRRPVYIPKPRHPHPRL*	3	R4,K11,H14	-2.26958	-0.667558	1.11406e-07	3.63818e-06
MGNNRMVYIPCPRPPHLRL*	3	M6,C11,L17	-2.2689	-0.0143615	3.31876e-22	4.22959e-19
MSVMRPVYIPQPRPPHCRL*	4	S2,V3,M4,C17	-2.26837	-0.687979	1.42552e-09	7.15791e-08
MRNNRPVYICQPREPHPRL*	3	R2,C10,E14	-2.26834	-0.42028	2.60146e-09	1.22777e-07
MGNNRPVYHGEPRPPHPRL*	3	H9,G10,E11	-2.26634	-0.419458	2.24872e-14	3.86705e-12
MGNNRPVYWGEPRPPHPRR*	4	W9,G10,E11,R19	-2.26547	-0.489189	2.003e-15	4.48939e-13
MHNNQPRYIPQPRPPHPRL*	3	H2,Q5,R7	-2.26534	-0.329249	4.46913e-15	9.19631e-13
MSNNRPGYIPQPRPPHPRL*	2	S2,G7	-2.26527	-0.387037	3.69719e-10	2.14976e-08
MVNNNPEYIPQPRPPHPRL*	3	V2,N5,E7	-2.26516	-0.660159	1.32303e-14	2.41001e-12
MLYNWPVYIPQPRPPHLRL*	4	L2,Y3,W5,L17	-2.2646	1.64764	1.79732e-29	1.60929e-25
MPNNRPVDIAQPRPYHPRL*	4	P2,D8,A10,Y15	-2.26285	-0.420734	3.25979e-12	3.13759e-10
MSNNRPKYIPQPVPPHPRL*	3	S2,K7,V13	-2.26154	-0.319208	5.37117e-13	6.36015e-11
MGNNRGVYIPQPRWPHPRL*	2	G6,W14	-2.26036	1.36265	1.71585e-26	7.21897e-23
MQNNRPVYRPQPRPPHPRL*	2	Q2,R9	-2.2567	0.0502619	1.06488e-15	2.55221e-13
MGNRRPVYIPGPGPPHPRL*	3	R4,G11,G13	-2.25649	-0.137934	3.34094e-18	1.48808e-15
MQNHRPVYIPQVSPPHPRC*	5	Q2,H4,V12,S13,C19	-2.25587	-0.81928	5.85724e-10	3.23374e-08
MRNNRPVHIPQPRVPHPRL*	3	R2,H8,V14	-2.25402	-0.72898	4.10657e-14	6.54086e-12
MGNDRPMYWPQPRPPHPRL*	3	D4,M7,W9	-2.25384	-0.654633	1.64213e-09	8.11074e-08
MGNNRPCYIPQNRPYHPRL*	3	C7,N12,Y15	-2.25355	-0.818439	1.61503e-14	2.87882e-12
MGNNRPAYIPEPRWPYPRL*	4	A7,E11,W14,Y16	-2.2529	-0.511111	3.67572e-09	1.6761e-07
MPNDRPVYIPKPRPPHPRL*	3	P2,D4,K11	-2.25237	-0.651032	1.98582e-12	2.01174e-10
MGNNRPKYKPTPRPPHPRL*	3	K7,K9,T11	-2.25159	-0.806119	1.09273e-11	9.21247e-10
MGNNRPKYIPYPRPPWPRL*	3	K7,Y11,W16	-2.25089	-0.867526	3.08588e-09	1.43468e-07
MTNNRRVYIPQPRMPHPRL*	3	T2,R6,M14	-2.25013	0.755227	1.03722e-11	8.77627e-10
MQLNRPVYIPQPRPPHMRL*	3	Q2,L3,M17	-2.24972	-0.104303	2.74547e-19	1.61129e-16
MGNNRPVYLPTPRPPYPRV*	4	L9,T11,Y16,V19	-2.24883	-0.784271	2.26067e-14	3.88497e-12
MANNRPFYIYQPRPPYPRL*	4	A2,F7,Y10,Y16	-2.24851	-0.0417346	2.65343e-06	6.47003e-05
MGNNRPMYAPNPRPPHPRL*	3	M7,A9,N11	-2.24799	-0.206168	8.26631e-14	1.21132e-11
MGVNRPVYVPDPRPPHPRL*	3	V3,V9,D11	-2.24547	-0.796346	1.85307e-11	1.48313e-09
MWNNRPVYIPLPSPPHPRL*	3	W2,L11,S13	-2.24479	-0.259967	3.17825e-10	1.87664e-08
MGNNRPVWIVQPRLPHPRL*	3	W8,V10,L14	-2.24437	0.794632	6.89721e-08	2.36174e-06
MGQNRHVNIPMSRPPHLRL*	6	Q3,H6,N8,M11,S12,L17	-2.24383	-0.328501	5.26466e-15	1.06513e-12
MHANRPVYIPEARPPHPRL*	4	H2,A3,E11,A12	-2.24348	-0.736206	5.98875e-15	1.19025e-12
MGMNRYVNIKQPRPPHPRL*	4	M3,Y6,N8,K10	-2.24347	-0.201232	1.18773e-17	4.66017e-15
MGNMRPVYKPQPRPPHPRL*	2	M4,K9	-2.24307	-0.357917	7.65537e-15	1.48184e-12
MGNNRGSYQPQPRPPYPRL*	4	G6,S7,Q9,Y16	-2.24204	-0.841444	2.94932e-14	4.90662e-12
MGRNRPVYWMQPRFPHPRL*	4	R3,W9,M10,F14	-2.24135	0.400687	1.26509e-12	1.34236e-10
MVNNRPYPDPQPRPPHPRL*	4	V2,Y7,P8,D9	-2.2405	-0.352311	9.22958e-11	6.20875e-09
MGNNRWVEICQSRPPHLRL*	5	W6,E8,C10,S12,L17	-2.24022	0.109534	5.14398e-16	1.3405e-13
MGNNRPIYQPEPRPPHPRL*	3	I7,Q9,E11	-2.23731	-0.388586	9.30271e-14	1.34125e-11
MGNRRPVYIPMPRQPHPRL*	3	R4,M11,Q14	-2.23723	-0.849302	2.79745e-11	2.14413e-09
MGKNRPKYWPQPRPPHPRL*	3	K3,K7,W9	-2.23715	0.105061	6.67292e-14	1.00309e-11
MGNNRPVYVPQPRPNKERL*	4	V9,N15,K16,E17	-2.2364	-0.1804	0.000143903	0.00236163
MGNNRKVYIPQPRLPHPRL*	2	K6,L14	-2.23493	1.39482	8.20317e-18	3.34158e-15
MGNWDPKYIPQPRPPHLRL*	4	W4,D5,K7,L17	-2.23483	-0.744829	5.61556e-12	5.09205e-10
MGINRRVYIPQPRPPHPRQ*	3	I3,R6,Q19	-2.23247	-0.718327	9.55338e-11	6.39331e-09
MGNIRPVICIQPRPPHPRL*	4	I4,I8,C9,I10	-2.23194	-0.715348	6.02282e-08	2.08833e-06
MGNNRPVRIGQPRPYHPRL*	3	R8,G10,Y15	-2.23179	-0.586843	8.98709e-09	3.73827e-07
MGGNRPVYHAQPRPPHPRL*	3	G3,H9,A10	-2.23113	-0.0966597	3.70124e-15	7.81893e-13
MLNNREVYIPQPRGPHPRL*	3	L2,E6,G14	-2.23107	0.120809	2.00503e-11	1.58909e-09
MGNNRPVYTPKPRPPYPRL*	3	T9,K11,Y16	-2.23066	-0.21996	6.18521e-12	5.53114e-10
MRNERLVEIPQPRPPHPRL*	4	R2,E4,L6,E8	-2.22707	-0.71201	2.70907e-07	8.16577e-06
MHPNRPGYQPQPRPPHPRL*	4	H2,P3,G7,Q9	-2.22625	1.89331	2.82591e-19	1.64742e-16
MTNNRTVYINQPRPPHPRL*	3	T2,T6,N10	-2.22598	-0.411003	1.06886e-17	4.2511e-15
MGNNNWWLIPYPRQPHPRL*	6	N5,W6,W7,L8,Y11,Q14	-2.22351	-0.133393	4.85558e-16	1.27486e-13
MANNRPVYIPVPRPPHPRL*	2	A2,V11	-2.22327	-0.0562904	3.26681e-14	5.37085e-12
MGHNRPWYIPQPRCPHPRL*	3	H3,W7,C14	-2.22303	1.0465	3.75947e-26	1.44264e-22
MDNFRPYYIPQPRLPHPRL*	4	D2,F4,Y7,L14	-2.223	-0.664141	1.51058e-11	1.23621e-09
MGNNRPVYIAQPRPYHPRL*	2	A10,Y15	-2.22177	3.85616	2.35957e-14	4.03308e-12
MGNNRPVYLGEPRPPNPRL*	4	L9,G10,E11,N16	-2.22006	-0.0598619	6.95694e-05	0.00123512
MGYNRPVYIPKPRPPHLRL*	3	Y3,K11,L17	-2.21999	-0.314646	4.80995e-11	3.4739e-09
MGNARWVTIPQPRPPHPRL*	3	A4,W6,T8	-2.21957	-0.692331	5.89343e-15	1.17398e-12
MGLNRPVYIPAPRPPHPRK*	3	L3,A11,K19	-2.21845	-0.711145	4.73623e-15	9.68884e-13
MGNNTPVYWPQPRAPHLRL*	4	T5,W9,A14,L17	-2.21784	0.110378	3.24186e-14	5.33485e-12
MGRNRPKYIPQPRPPHPRL*	2	R3,K7	-2.21717	-0.748886	2.36317e-14	4.03726e-12
MTNNRPVNIPKPRPPHPRL*	3	T2,N8,K11	-2.21684	0.118371	5.26619e-17	1.75728e-14
MGNNRDVYKPRPRPPHPRL*	3	D6,K9,R11	-2.21675	-0.818694	5.78743e-12	5.22753e-10
MGNTRPVYISQPRPPHERL*	3	T4,S10,E17	-2.21658	0.145714	3.48577e-20	2.62815e-17
MCVNRPVYIPQPRPPHPRL*	2	C2,V3	-2.21533	0.932531	1.16359e-26	5.27694e-23
MGNNLPNYIAQPRPPHPRL*	3	L5,N7,A10	-2.21532	-0.445419	2.30896e-14	3.9582e-12
MDNNRPVYIPKPRPPHPRL*	2	D2,K11	-2.21505	-0.482581	9.49165e-15	1.79258e-12
MLNMRPVYIPTPRPPHPRL*	3	L2,M4,T11	-2.21431	0.0174723	2.85294e-21	2.80705e-18
MENNRPVYIPQPRPPYLRL*	3	E2,Y16,L17	-2.21409	-0.0328975	2.06629e-15	4.61938e-13
MGNGKPVYFGQPRPPHPRL*	4	G4,K5,F9,G10	-2.21364	1.53622	3.56814e-28	2.21215e-24
MDNNRPVPIIQPRPPHPRL*	3	D2,P8,I10	-2.21179	-0.724694	5.40307e-10	3.01349e-08
MGNNNPVYDRQPRPLHPRL*	4	N5,D9,R10,L15	-2.21175	-0.462742	1.62773e-09	8.04874e-08
MGQNRKEYIAQPRPPHPRL*	4	Q3,K6,E7,A10	-2.21076	-0.740783	6.53234e-15	1.2844e-12
MGCNRPVYTPAPRPPHPRL*	3	C3,T9,A11	-2.21011	-0.561618	1.25154e-12	1.33e-10
MCNNRHVYWLQPRKPHPRL*	5	C2,H6,W9,L10,K14	-2.20936	-0.763088	4.23126e-07	1.22568e-05
MENNRYVYQPQPRVPWPRL*	5	E2,Y6,Q9,V14,W16	-2.20804	-0.122991	2.90193e-20	2.23205e-17
MGNRRPVYIPEPRPPHPRL*	2	R4,E11	-2.20709	-0.0970848	4.77387e-11	3.45213e-09
MGNNPPVYIPYPRLPHPRL*	3	P5,Y11,L14	-2.20707	-0.807056	1.40179e-05	0.00029259
MPNNRPKYIPRPRNPHPRI*	5	P2,K7,R11,N14,I19	-2.20696	-0.827827	3.17785e-11	2.40039e-09
MGNNVPSYIPMPRPPHPRL*	3	V5,S7,M11	-2.2062	0.964747	6.8295e-12	6.05754e-10
MGNNRPVWVPQPRPPYPRL*	3	W8,V9,Y16	-2.20601	-0.799676	2.01833e-13	2.66767e-11
MGNNKPVYIPKPRRPHPRL*	3	K5,K11,R14	-2.20572	-0.138774	3.5866e-09	1.63953e-07
MGNNRPKYIPGPRPPHPRL*	2	K7,G11	-2.20514	-0.230517	4.21947e-19	2.3425e-16
MWNNRPVYIPNPRPPHQRL*	3	W2,N11,Q17	-2.20486	1.06034	7.50774e-11	5.18122e-09
MLNNRPIYIPQPRPPWPRL*	3	L2,I7,W16	-2.20447	-0.775256	8.36895e-12	7.25889e-10
MGENRPVYIEQPRPPFPRL*	3	E3,E10,F16	-2.20421	-0.788465	6.27105e-10	3.43775e-08
MTNNRPVYTPTPRPPHPRL*	3	T2,T9,T11	-2.20361	-0.762234	1.87189e-11	1.49682e-09
MGNNRMVYIKTPRPYHPRL*	4	M6,K10,T11,Y15	-2.2029	-0.342874	1.17053e-12	1.25459e-10
MGNHRPRYIAQPRPPHPRL*	3	H4,R7,A10	-2.20233	-0.480483	4.70961e-09	2.09957e-07
MGNKRPVYLPQPRPPWPRL*	3	K4,L9,W16	-2.20149	-0.560822	4.8987e-15	9.97447e-13
MFNARPVYIPQPVFPHPRL*	4	F2,A4,V13,F14	-2.20077	-0.761732	3.70838e-08	1.34304e-06
MGNNRPVYMPNTRPPHPRL*	3	M9,N11,T12	-2.19973	0.585657	2.12625e-12	2.13972e-10
MGYNRPVYMPRPRRPHPRL*	4	Y3,M9,R11,R14	-2.19917	-0.76078	1.69082e-13	2.2744e-11
MGNNEPVYIGQIRPPHPRL*	3	E5,G10,I12	-2.19853	0.0114243	4.99082e-19	2.71886e-16
MGNNRPIYIGEPRPPHTRL*	4	I7,G10,E11,T17	-2.1981	-0.776172	2.75967e-11	2.11843e-09
MGMNRMHYIPVPRPPHPRL*	4	M3,M6,H7,V11	-2.1979	-0.428386	1.40512e-10	9.0196e-09
MVNNCEVYIPMPRPPHPRL*	4	V2,C5,E6,M11	-2.19696	-0.386865	3.1417e-15	6.73882e-13
MGNNRPVYIHQPRPPHSTL*	3	H10,S17,T18	-2.19678	0.247569	0.000135623	0.00224092
MGNWRTVYINQPRPPHPRL*	3	W4,T6,N10	-2.19675	-0.47784	1.00975e-14	1.89776e-12
MWNNRPVYIPNPRYPHPRL*	3	W2,N11,Y14	-2.1962	-0.451725	8.49322e-16	2.08861e-13
MGNNRCVWIPENRPPHPRL*	4	C6,W8,E11,N12	-2.19595	-0.407346	2.6229e-10	1.57971e-08
MTNLRPVYIDQPRPPHPRL*	3	T2,L4,D10	-2.19526	-0.218798	3.60369e-16	9.83128e-14
MCNNRPVYIPEPRPPHPRL*	2	C2,E11	-2.19473	-0.764823	3.59617e-14	5.849e-12
MENNRMVYGPQPRPPHMRL*	4	E2,M6,G9,M17	-2.1944	-0.635158	1.36892e-15	3.18049e-13
MGNNRHVYIPAPRAPHQRL*	4	H6,A11,A14,Q17	-2.19353	-0.551927	1.79935e-10	1.12362e-08
MGNNRPVYIMQPRPPHERK*	3	M10,E17,K19	-2.19276	-0.217392	9.22036e-11	6.20493e-09
MGHNCPVYKPQPRPPHPRL*	3	H3,C5,K9	-2.19268	-0.387866	2.68685e-14	4.52384e-12
MVNNRPHDIYQPRPPHPRL*	4	V2,H7,D8,Y10	-2.19265	-0.78029	8.2713e-11	5.63577e-09
MGSNRPVYIPKPRPPHPRL*	2	S3,K11	-2.19226	1.41562	2.86598e-30	3.57427e-26
MGNCRPVYLGQPRPPHPRL*	3	C4,L9,G10	-2.19152	-0.179341	1.06416e-17	4.24205e-15
MGNNRPVYFPQKEPNHGRY*	6	F9,K12,E13,N15,G17,Y19	-2.19115	-0.50819	2.70749e-12	2.66175e-10
MGNNRPVYVGEPRPPHPRL*	3	V9,G10,E11	-2.19114	1.58764	1.03673e-21	1.14565e-18
MGNNRPVNKPQPRPPHPRV*	3	N8,K9,V19	-2.19066	0.127664	1.2447e-14	2.28281e-12
MMNNHPVYIPWPRPPHPRL*	3	M2,H5,W11	-2.19026	-0.679682	6.24469e-15	1.23619e-12
MMNNRPVYRPQPRPPHPRL*	2	M2,R9	-2.18983	-0.104002	6.53301e-14	9.84176e-12
MQNNRPVYMPKPRPPHPRL*	3	Q2,M9,K11	-2.1881	-0.0265782	1.63948e-18	7.84252e-16
MGNPRPVYIPEPRQPHPRL*	3	P4,E11,Q14	-2.18783	0.342037	1.90171e-16	5.50085e-14
MGNNRRMYWIQPRVPHPRL*	5	R6,M7,W9,I10,V14	-2.1878	-0.755793	5.92189e-12	5.32283e-10
MDMKRPVYIPQPRPPFPRL*	4	D2,M3,K4,F16	-2.18736	-0.175918	1.206e-14	2.21649e-12
MGNNKYVYIPEPRPPHPRL*	3	K5,Y6,E11	-2.18726	-0.731043	8.79427e-13	9.76765e-11
MQNRRPVYIPEPRPPHPRL*	3	Q2,R4,E11	-2.18689	-0.415643	1.8487e-12	1.88886e-10
MGNNRPVYILQCRPPHLRL*	3	L10,C12,L17	-2.18649	-0.282336	2.31367e-13	3.01242e-11
MTNNRPSYHPQPRPPHPRL*	3	T2,S7,H9	-2.18499	-0.450724	2.07879e-12	2.09741e-10
MVNNRPVYIAQPRPPHLRL*	3	V2,A10,L17	-2.18287	-0.30733	7.40256e-15	1.44009e-12
MGNNRPVWIPQPTPFHMRL*	4	W8,T13,F15,M17	-2.18286	-0.307943	5.43342e-12	4.94692e-10
MNNIQPVYWPVPRPPHPRL*	5	N2,I4,Q5,W9,V11	-2.18224	-0.806048	2.09505e-14	3.63613e-12
MGNNRPKWFPKPRLPHPRL*	5	K7,W8,F9,K11,L14	-2.18155	0.510162	5.19067e-22	6.3156e-19
MTNNRTKYEQQPRPPHPRL*	5	T2,T6,K7,E9,Q10	-2.18111	-0.497489	1.45898e-11	1.19679e-09
MGNNRPVRIVVPRPPHPRL*	3	R8,V10,V11	-2.18086	-0.407599	5.11227e-12	4.68803e-10
MGNIRPVHIPEPRPPHPRL*	3	I4,H8,E11	-2.18022	-0.0452961	1.23242e-07	3.98858e-06
MTNNRPVEWPQPRKPHLRL*	5	T2,E8,W9,K14,L17	-2.18002	-0.795572	8.97458e-11	6.06173e-09
MGYNRPVYIPQPKPPYPRL*	3	Y3,K13,Y16	-2.17848	-0.548797	7.65526e-16	1.90399e-13
MCRNRPVRPPQPRPPHPRL*	4	C2,R3,R8,P9	-2.17825	-0.707119	3.09071e-13	3.90475e-11
MGENRGVSIPEPRPPHPRL*	4	E3,G6,S8,E11	-2.17786	-0.640572	6.60632e-10	3.59502e-08
MGNNRNVYWPQPRSPHPRL*	3	N6,W9,S14	-2.17699	-0.191822	1.35142e-11	1.11722e-09
MGNNRPVYDGEPRPPHPRL*	3	D9,G10,E11	-2.17674	-0.692921	9.32728e-12	7.98891e-10
MGNNRPVYQPEPREPHPRL*	3	Q9,E11,E14	-2.1758	-0.574928	1.63824e-11	1.32547e-09
MGNNRPVYRPQPRMPYPRL*	3	R9,M14,Y16	-2.17576	-0.554666	1.22414e-07	3.96575e-06
MENNRPVYDRLPRPPHPRL*	4	E2,D9,R10,L11	-2.17544	-0.786638	1.56433e-10	9.91403e-09
MGNWRDVYIPQPREPHPRL*	3	W4,D6,E14	-2.17526	-0.746269	2.64436e-10	1.59181e-08
MGNNMPWYIPNKRPPHPRL*	4	M5,W7,N11,K12	-2.17425	-0.67632	8.24969e-15	1.58372e-12
MGNNRLVYAPHVRPPHPRL*	4	L6,A9,H11,V12	-2.17351	-0.54532	4.36216e-10	2.48858e-08
MGNNNPVYWPQPRAPHPRL*	3	N5,W9,A14	-2.17324	-0.806645	1.29867e-12	1.37547e-10
MMNERPVYITQPRPPHPRL*	3	M2,E4,T10	-2.17278	-0.270449	7.51426e-14	1.11563e-11
MGNNRPVYIPAPRRPHMRC*	4	A11,R14,M17,C19	-2.17274	-0.81906	3.21933e-14	5.30027e-12
MGNMRPMYIAQVRPPHPRL*	4	M4,M7,A10,V12	-2.17257	-0.459776	2.20826e-06	5.47283e-05
MGRNRPVYWMQNRPPHPRL*	4	R3,W9,M10,N12	-2.17184	0.179516	1.51301e-13	2.06787e-11
MDNNRPVYWPQPKPPHMRL*	4	D2,W9,K13,M17	-2.17182	-0.627046	5.97799e-12	5.36911e-10
MGNNRPNYMPQPRGFHPRL*	4	N7,M9,G14,F15	-2.17159	-0.611778	4.37613e-11	3.19962e-09
MGNNRPVYVPNPRPAHPRL*	3	V9,N11,A15	-2.17005	-0.132444	3.69152e-20	2.75443e-17
MGNNRPVYIGQRRPPHLRL*	3	G10,R12,L17	-2.16999	0.202991	7.81226e-17	2.49136e-14
MGNHRPVYWTQPRPPHPRL*	3	H4,W9,T10	-2.16897	0.131081	1.24394e-21	1.30839e-18
MENGRPVYLPQPRPPHPRL*	3	E2,G4,L9	-2.16812	-0.320385	5.11966e-15	1.0376e-12
MGNNRPVWILMPRPPHPRL*	3	W8,L10,M11	-2.16753	0.0378727	1.83369e-20	1.4788e-17
MGNNRPWYYPQPHPWHPRL*	4	W7,Y9,H13,W15	-2.16686	1.16029	1.09103e-21	1.18688e-18
MGHNRFPYIPQPRPPHPRL*	3	H3,F6,P7	-2.16676	-0.761045	4.3887e-11	3.20747e-09
MGNNRPWYYPQVRLPHPRL*	4	W7,Y9,V12,L14	-2.16666	-0.684304	9.68423e-14	1.38766e-11
MGNMRYGYIPQPRPPHPRL*	3	M4,Y6,G7	-2.16656	-0.40277	2.72852e-10	1.63795e-08
MGNNRPVRVPDPRPPHPRL*	3	R8,V9,D11	-2.16655	-0.117388	4.70978e-10	2.66748e-08
MGNNRHVNIPAPRPPHPRL*	3	H6,N8,A11	-2.16563	-0.243068	3.4993e-13	4.34704e-11
MNNIQPVYIPNPRPPHPRL*	4	N2,I4,Q5,N11	-2.16508	0.646766	2.42997e-18	1.11504e-15
MGNNRRVYIPKPRLPHPRL*	3	R6,K11,L14	-2.16399	-0.00913348	3.96959e-19	2.22024e-16
MWNNRQVYIGQPRQPHPRI*	5	W2,Q6,G10,Q14,I19	-2.16364	-0.729978	4.93112e-14	7.70099e-12
MGNNRPGYIPEPRWPHPRV*	4	G7,E11,W14,V19	-2.16313	-0.78179	2.51543e-13	3.25207e-11
MGNNRPVQIPKPRPPHMRL*	3	Q8,K11,M17	-2.16242	-0.142031	1.98201e-14	3.46059e-12
MGRSRPKYMPIPRPPHPRL*	5	R3,S4,K7,M9,I11	-2.16141	0.0130007	2.75604e-20	2.13394e-17
MGRNRPVYIPMPRPPNPRL*	3	R3,M11,N16	-2.16105	-0.308083	5.83416e-11	4.12573e-09
MMNMNNVYDEQPREPHPRL*	7	M2,M4,N5,N6,D9,E10,E14	-2.16066	-0.205146	1.17958e-16	3.5943e-14
MGNNRPVYHEQPRPPFPRL*	3	H9,E10,F16	-2.16034	0.00346272	5.80018e-11	4.10835e-09
MANMRPVYIVFPRPYHPRL*	5	A2,M4,V10,F11,Y15	-2.16027	-0.838179	6.41841e-14	9.71944e-12
MGNNRPVYIPQPRPHKPRL*	2	H15,K16	-2.15998	2.49931	7.36086e-06	0.000163398
MGNNKPTYIPQPRSPHPRL*	3	K5,T7,S14	-2.15998	-0.0437241	8.66501e-20	5.81887e-17
MGNNVPVYNNQPRPPHPRL*	3	V5,N9,N10	-2.15886	0.0449843	1.51781e-17	5.80523e-15
MWNNRTVYRPQPRPPHLRL*	4	W2,T6,R9,L17	-2.15766	-0.433801	7.47796e-11	5.16169e-09
MGNNRNVYIPNPRPPNPRL*	3	N6,N11,N16	-2.15752	-0.501193	7.16894e-10	3.86385e-08
MGNNRRVYIPNPRPPHPRL*	2	R6,N11	-2.15739	1.25546	9.53992e-22	1.07462e-18
MGNQKPVYHPQPRPPHPRL*	3	Q4,K5,H9	-2.15643	-0.80115	5.4588e-12	4.96667e-10
MGNNMPVYIPIPRPPHPRL*	2	M5,I11	-2.15625	0.996682	8.05647e-25	2.11527e-21
MKENRPVYIPRPRPPHPRL*	3	K2,E3,R11	-2.15624	-0.167097	4.60528e-15	9.44309e-13
MGNTRPLYIPQPRGPHPRL*	3	T4,L7,G14	-2.15611	-0.820703	2.45095e-09	1.16287e-07
MGKNRPVYIIQPRQPHPRL*	3	K3,I10,Q14	-2.15587	-0.674063	1.08617e-12	1.17718e-10
MYNYRPCYIAQPRPPHPRL*	4	Y2,Y4,C7,A10	-2.15577	-0.263074	5.7719e-16	1.47767e-13
MGNQRPAYWPQPRKPHPRL*	4	Q4,A7,W9,K14	-2.15523	-0.344765	8.30543e-09	3.48713e-07
MQYNRMVYIPQPCPPHPRL*	4	Q2,Y3,M6,C13	-2.15347	-0.451745	1.14514e-13	1.61242e-11
MCNNRPVYIPQPRNPHPRL*	2	C2,N14	-2.15291	0.244039	2.76031e-23	4.7955e-20
MTNNRPVWIPQPQPPHPRL*	3	T2,W8,Q13	-2.15288	-0.653465	1.79707e-09	8.79638e-08
MGLNRPRYIPQPRPPHPRL*	2	L3,R7	-2.15265	-0.504682	3.01487e-12	2.93059e-10
MGNNRPKYWPAPRPPHPRL*	3	K7,W9,A11	-2.15261	-0.375608	2.18732e-10	1.33557e-08
MGMNRPYYIPQPLPPHPRL*	3	M3,Y7,L13	-2.15255	-0.0367432	0.000157945	0.00256831
MIHNRPVYIPQPRPAHPRL*	3	I2,H3,A15	-2.15137	0.592983	2.9156e-18	1.31882e-15
MGNNRPVSMLQPREPHPRL*	4	S8,M9,L10,E14	-2.15112	0.842207	1.50181e-14	2.69768e-12
MGNHEPVYFPQPRPPHPRL*	3	H4,E5,F9	-2.15039	-0.396962	2.54492e-12	2.51823e-10
MGLNRVVYIPNPRPPHPRL*	3	L3,V6,N11	-2.14988	-0.586724	3.9291e-15	8.22071e-13
MQNNRPVYIPYPRPPHPRV*	3	Q2,Y11,V19	-2.14959	-0.353404	3.06967e-12	2.97675e-10
MGNNRPWYIPQPRKPYPRL*	3	W7,K14,Y16	-2.14748	0.76668	9.66271e-10	5.02937e-08
MALNRPVYIPGPRPPHPRL*	3	A2,L3,G11	-2.14748	-0.840504	3.54871e-11	2.65127e-09
MGNNRYGYIPQPRPPHPRI*	3	Y6,G7,I19	-2.14697	-0.441985	7.37104e-13	8.37604e-11
MGNNRYVYIPQPRELHLRL*	4	Y6,E14,L15,L17	-2.14602	-0.519885	1.92685e-11	1.53549e-09
MGNNRPMYAPQPYPPHPRL*	3	M7,A9,Y13	-2.14561	-0.437065	5.89927e-14	9.0431e-12
MGNNRPKYWPNPLPPHPRL*	4	K7,W9,N11,L13	-2.14498	-0.219784	1.90142e-16	5.50085e-14
MLNNRTVYRPDPRPPHPRL*	4	L2,T6,R9,D11	-2.14496	-0.535741	4.57594e-12	4.243e-10
MDNNRPVYICNPRPPHLRL*	4	D2,C10,N11,L17	-2.14394	0.211211	5.00382e-16	1.30788e-13
MGKRRPVYWPQPRPPHPRN*	4	K3,R4,W9,N19	-2.1435	0.17948	2.41434e-13	3.13562e-11
MGNNRKVYWPMPRPPHPRL*	3	K6,W9,M11	-2.14285	0.309292	3.19525e-14	5.26808e-12
MGNMRMVYIPQPMPPHPRL*	3	M4,M6,M13	-2.14209	0.546841	1.87747e-18	8.84764e-16
MRNNRPVYYPQPRPPHPRL*	2	R2,Y9	-2.14141	-0.743935	6.63579e-12	5.90072e-10
MIHNRPVYIPQPRPPHARL*	3	I2,H3,A17	-2.14125	-0.767779	8.27721e-12	7.18646e-10
MGTNRTVYRPQPRPPHPRL*	3	T3,T6,R9	-2.14121	-0.459915	1.03438e-07	3.40053e-06
MRNNRPVYIPKPRPPHPRL*	2	R2,K11	-2.13865	0.885395	1.00003e-19	6.60133e-17
MLNNRPVYSLQPRVPHVRL*	5	L2,S9,L10,V14,V17	-2.1382	-0.652711	4.84761e-10	2.73691e-08
MGNNRPMYRPNPRPPHPRL*	3	M7,R9,N11	-2.1369	-0.763058	1.60832e-11	1.30428e-09
MRNERLVYIPMPRPPHPRL*	4	R2,E4,L6,M11	-2.13543	-0.287726	3.19606e-13	4.01317e-11
MGNNRRVYRAPPRPPHPRL*	4	R6,R9,A10,P11	-2.13515	-0.347654	2.0982e-12	2.11393e-10
MGNSRPVYIGEPRPPFPRL*	4	S4,G10,E11,F16	-2.13494	-0.102919	2.30613e-17	8.44129e-15
MKNNRGVYCNQPRPPHPRL*	4	K2,G6,C9,N10	-2.13479	-0.713754	1.14676e-10	7.53857e-09
MGNVLPVYIGQPRPPWPRL*	4	V4,L5,G10,W16	-2.13395	-0.058056	3.11108e-15	6.6937e-13
MWNNRPVDIRQPKPPHPRL*	4	W2,D8,R10,K13	-2.13329	-0.493171	7.5677e-14	1.12254e-11
MGGNRPVYQPRPRPPHPRL*	3	G3,Q9,R11	-2.13316	-0.599554	7.34951e-08	2.50092e-06
MGVNEPVYIPMPRPPHPRL*	3	V3,E5,M11	-2.13302	-0.454858	7.5194e-11	5.18721e-09
MGNTRPVYRPCPRPPHPRL*	3	T4,R9,C11	-2.13179	-0.270489	1.36688e-09	6.90456e-08
MVNNRPKYMPNPRPPHPRL*	4	V2,K7,M9,N11	-2.13098	-0.395839	7.15242e-15	1.39766e-12
MGNNRLVYIPAPRRPHPRL*	3	L6,A11,R14	-2.13024	-0.118697	1.93886e-19	1.18793e-16
MTNNRPVYFPQPRPPHPRI*	3	T2,F9,I19	-2.13008	-0.793479	1.91663e-13	2.54967e-11
MGNNRRVYIPSPRPPHPRK*	3	R6,S11,K19	-2.12983	-0.172211	1.57208e-14	2.81234e-12
MFNARPVYLPQPRPPHPRL*	3	F2,A4,L9	-2.12968	-0.412361	2.74098e-15	5.94502e-13
MGNMRPVYIPQPRAPPPRL*	3	M4,A14,P16	-2.12892	0.709387	2.98945e-14	4.96865e-12
MCNRRPVYVPKPRPPHPRL*	4	C2,R4,V9,K11	-2.1279	-0.215377	2.31217e-16	6.54832e-14
MGVNRPVYMPEPRPPHPRL*	3	V3,M9,E11	-2.12755	-0.719693	7.43448e-11	5.13573e-09
MVNNRSVYIPQPRRPHPRL*	3	V2,S6,R14	-2.12749	-0.398667	1.36534e-13	1.88598e-11
MGNNRPWYYPQPRPPHPRI*	3	W7,Y9,I19	-2.12743	-0.737374	1.70868e-12	1.7606e-10
MGENRPVYIYQPREPHPRL*	3	E3,Y10,E14	-2.12632	-0.218322	2.21694e-12	2.21884e-10
MGNNRRVYIHQPRKPHPRL*	3	R6,H10,K14	-2.12508	-0.344542	8.1358e-11	5.55862e-09
MRNNRPVYMPKPRPPHPRL*	3	R2,M9,K11	-2.12457	0.175023	2.75154e-17	9.85199e-15
MGTNRPVYIPKPRRPHPRL*	3	T3,K11,R14	-2.12368	0.206089	4.93525e-22	6.06826e-19
MGNKRPVYWPQPREPHPRL*	3	K4,W9,E14	-2.12363	-0.539025	7.01904e-12	6.20988e-10
MGNNRMVYIMAPRPPHPRL*	3	M6,M10,A11	-2.12311	-0.726831	5.8494e-13	6.86129e-11
MGGNRPVPIGQPRPPHPRL*	3	G3,P8,G10	-2.1226	-0.474165	5.39661e-11	3.85771e-09
MWNNRPVYIPQPRPPGQCL*	4	W2,G16,Q17,C18	-2.12203	1.23144	7.49046e-06	0.000166053
MGKNRPVYWPQPRTPHPRL*	3	K3,W9,T14	-2.12179	-0.127567	1.73168e-16	5.07298e-14
MNNSRPVYIPQPRPPHTRL*	3	N2,S4,T17	-2.12169	0.0911987	9.91243e-19	5.04579e-16
MGNRRPSYIPQPRPPHPRL*	2	R4,S7	-2.12131	0.00752265	9.35528e-17	2.93254e-14
MGTNRPVYWPMPRSPHPRL*	4	T3,W9,M11,S14	-2.1213	0.213399	3.42481e-18	1.51916e-15
MGPNRHVYIPQCRPPHPRL*	3	P3,H6,C12	-2.12104	-0.0586752	2.69406e-15	5.86146e-13
MGHQRPVYIPQPRPPYPRL*	3	H3,Q4,Y16	-2.12033	0.134105	5.74713e-11	4.07363e-09
MGNNCPVYIPQPREFHDRL*	4	C5,E14,F15,D17	-2.11987	-0.602133	0.000228419	0.00355849
MGNCRTVYIPDPRPPHPRL*	3	C4,T6,D11	-2.11986	-0.671499	1.78557e-13	2.38896e-11
MGNFRRVYIPQPREPHPRL*	3	F4,R6,E14	-2.11919	-0.0772065	6.6431e-16	1.68099e-13
MGNHRPVYHPQPRPPHPRL*	2	H4,H9	-2.11871	0.784809	8.81938e-05	0.00152597
MGNNRPRYIEQPRQPHPRL*	3	R7,E10,Q14	-2.1184	0.0251361	1.65967e-17	6.25194e-15
MTNNRRVYCPQARPPHPRL*	4	T2,R6,C9,A12	-2.11835	-0.0654918	1.60909e-15	3.69423e-13
MGLLRPVYHPQARPPHPRL*	4	L3,L4,H9,A12	-2.11608	-0.255956	5.26589e-18	2.23976e-15
MGNARWVHIPQPRPPHPRL*	3	A4,W6,H8	-2.11566	-0.476875	4.01265e-11	2.95927e-09
MQRNRPVYIPDPRPPHPRL*	3	Q2,R3,D11	-2.11562	-0.663441	9.95057e-11	6.6299e-09
MCNNRPVYIHWPMCPHPRL*	5	C2,H10,W11,M13,C14	-2.11492	-0.2821	5.94567e-13	6.95785e-11
MMNNRPVYIPQPRDPHPRL*	2	M2,D14	-2.11348	0.101231	8.69009e-20	5.82451e-17
MDPNRPVYIPQPRPPHPRL*	2	D2,P3	-2.11279	2.05329	7.74615e-27	3.75687e-23
MGNKRPCYIPIPRAPHPRL*	4	K4,C7,I11,A14	-2.1113	-0.0234352	8.59979e-20	5.79737e-17
MGNNRPRYIPQAREPHPRL*	3	R7,A12,E14	-2.11126	0.268331	5.86477e-15	1.1696e-12
MLNNRPVYSPQPRPPYPRL*	3	L2,S9,Y16	-2.11089	-0.737599	2.81802e-12	2.75721e-10
MMNNYYVYIWQPRPPHPRL*	4	M2,Y5,Y6,W10	-2.11065	-0.630392	1.99047e-13	2.63184e-11
MQIYRPVYKPQPRPPHPRL*	4	Q2,I3,Y4,K9	-2.11065	-0.00804329	6.53909e-15	1.285e-12
MPNNRPVYTPQARPPHMRL*	4	P2,T9,A12,M17	-2.11004	0.469218	1.03873e-18	5.27216e-16
MGQNRPVYMPWPRGPHPRL*	4	Q3,M9,W11,G14	-2.10998	-0.198975	3.37965e-16	9.30733e-14
MMNNRPVYIPYPRPPHARL*	3	M2,Y11,A17	-2.10991	1.29183	1.28882e-26	5.62569e-23
MGNNRPVYHNQPRRPHPRL*	3	H9,N10,R14	-2.10934	0.162192	1.48286e-12	1.54756e-10
MGNAWPVYIPGPRPPHPRI*	4	A4,W5,G11,I19	-2.1091	-0.371635	6.92584e-12	6.13365e-10
MGNNRVIYIPIPRPPHPRL*	3	V6,I7,I11	-2.10893	-0.119975	5.47483e-16	1.40989e-13
MHNNRPEYIWQPRPPHPRL*	3	H2,E7,W10	-2.10882	-0.833618	1.12182e-09	5.76171e-08
MGNNRPVYWMQPRPPYPRL*	3	W9,M10,Y16	-2.10856	-0.730159	1.97482e-11	1.56907e-09
MGNNRPVYIPEPRKPHPRK*	3	E11,K14,K19	-2.10768	-0.753219	1.50909e-08	5.97069e-07
MGNNRPVYWPKPRPPWPRL*	3	W9,K11,W16	-2.10676	-0.306684	4.17014e-10	2.38999e-08
MGNNRRTNDPQPRPPWPRL*	5	R6,T7,N8,D9,W16	-2.1067	1.91594	1.80858e-06	4.57049e-05
MDNNRPVWIPDPRTPHPRL*	4	D2,W8,D11,T14	-2.10653	-0.369497	8.92566e-13	9.87902e-11
MGNNRPIYIPQFRPFHPRL*	3	I7,F12,F15	-2.10579	-0.414836	2.65665e-09	1.25196e-07
MGNARPVYIGQCRPPHPRL*	3	A4,G10,C12	-2.10578	-0.382742	2.16275e-13	2.83624e-11
MRNNRPVYVPQPRPPYPRL*	3	R2,V9,Y16	-2.10573	-0.296598	2.69731e-07	8.13383e-06
MGNNRHVYWLQPRDPHPRL*	4	H6,W9,L10,D14	-2.10494	-0.43873	3.08882e-15	6.66221e-13
MGNDRSVYLPQARPPHPRL*	4	D4,S6,L9,A12	-2.10484	-0.80875	2.4437e-10	1.47995e-08
MGANRPVYIPNPLPPHMRL*	4	A3,N11,L13,M17	-2.10482	1.56759	1.57692e-20	1.28659e-17
MGNNRHVTCQQWRPPHERL*	6	H6,T8,C9,Q10,W12,E17	-2.10482	-0.219815	1.22829e-13	1.71429e-11
MGNNRPRYIPKPRPPHPRL*	2	R7,K11	-2.104	-0.454142	2.24759e-15	4.97374e-13
MGNGRPVYIPQPRRWHPRL*	3	G4,R14,W15	-2.10387	0.280346	7.61698e-17	2.44022e-14
MGHNCPGYIPYPRPPHPRL*	4	H3,C5,G7,Y11	-2.10348	0.293159	1.21482e-16	3.6888e-14
MGNNVPVHQPQPRPPHPRL*	3	V5,H8,Q9	-2.10321	-0.0375997	7.12046e-08	2.43008e-06
MGQNRHVYIPQPQPPYPRL*	4	Q3,H6,Q13,Y16	-2.10253	0.524804	5.27242e-16	1.36785e-13
MANNRHVYIPAPRPPHPRL*	3	A2,H6,A11	-2.10214	-0.474015	6.53556e-10	3.56206e-08
MGTNRPRYIPQPRPPHPRL*	2	T3,R7	-2.10196	-0.696169	6.43296e-15	1.267e-12
MGVSRPVTIMQPRPPHPRL*	4	V3,S4,T8,M10	-2.10181	-0.603494	1.35006e-12	1.42515e-10
MGNNRPVYWWQRRPPHPRL*	3	W9,W10,R12	-2.10049	0.197113	4.39021e-15	9.05681e-13
MEENRPVYIPQPMPPHPRL*	3	E2,E3,M13	-2.10039	-0.648355	2.8717e-13	3.66518e-11
MGRNRPVYIPKPRPRHPIT*	5	R3,K11,R15,I18,T19	-2.09932	-0.452338	3.57198e-07	1.05093e-05
MGNNQPVKIPQPRPPHPRL*	2	Q5,K8	-2.09887	1.55516	9.37738e-16	2.28671e-13
MGNNRTMYICQPREPHPRL*	4	T6,M7,C10,E14	-2.09859	0.428432	6.59689e-12	5.86912e-10
MGNNRPVYDPEPRPPHLRL*	3	D9,E11,L17	-2.09851	1.6616	6.45407e-29	4.89947e-25
MGNNRRVYQPQPRHPHPRL*	3	R6,Q9,H14	-2.09842	-0.21244	2.71758e-16	7.62843e-14
MEANRPVYIPRPRPPHPRL*	3	E2,A3,R11	-2.09814	-0.572411	5.13895e-11	3.68635e-09
MGNNRPVYICQPRQPHPRL*	2	C10,Q14	-2.09789	0.415312	9.03813e-05	0.00155842
MGNNVPVYIQQTRPPHPRL*	3	V5,Q10,T12	-2.0971	0.00206812	2.25498e-19	1.35299e-16
MMNNRPVYVPQPRPPWPRL*	3	M2,V9,W16	-2.09626	-0.35167	4.57844e-16	1.20937e-13
MGNNRDCYIPIPRPPHPRL*	3	D6,C7,I11	-2.09566	1.29136	3.61583e-23	5.94866e-20
MGQNRPVYIPQPRPPYPRL*	2	Q3,Y16	-2.0956	0.224804	1.59366e-21	1.63678e-18
MRNNRPVYIPTPVPPHPRL*	3	R2,T11,V13	-2.09552	-0.661446	5.25218e-13	6.22981e-11
MTNNRPVYDPQARPPHLRL*	4	T2,D9,A12,L17	-2.09543	0.109322	1.0241e-14	1.92059e-12
MGNMRPVYRPQPRPPHPRL*	2	M4,R9	-2.0951	-0.532386	3.71702e-14	6.02311e-12
MGNNRPVYMPEPRPPHPRE*	3	M9,E11,E19	-2.09423	-0.202153	1.21987e-14	2.24081e-12
MGNNRPVYMLQPREPHPRL*	3	M9,L10,E14	-2.09313	-0.807783	4.51316e-07	1.29925e-05
MGNNRPVPIGFPRPPHPRL*	3	P8,G10,F11	-2.09307	0.0907917	6.20451e-16	1.57801e-13
MGNNRPVFWPIPRPPHPRL*	3	F8,W9,I11	-2.09263	-0.351789	3.11742e-13	3.93422e-11
MGNNRPVWIAQPRPYHPRL*	3	W8,A10,Y15	-2.09263	1.31667	1.02004e-28	6.98428e-25
MGNNRPKYIPMPRPPHPRL*	2	K7,M11	-2.09242	0.90622	4.207e-21	3.98935e-18
MGNHEPVYKPQPRPPHPRL*	3	H4,E5,K9	-2.09215	0.0520262	9.60512e-19	4.90365e-16
MGNERPVYVPQKRPPHPRL*	3	E4,V9,K12	-2.0907	-0.534987	2.8869e-14	4.80964e-12
MGRVRPVYRWQPRDPHPRL*	5	R3,V4,R9,W10,D14	-2.09065	-0.610169	1.77947e-11	1.42749e-09
MGNNRPQYEPQPRPAHPRL*	3	Q7,E9,A15	-2.09061	-0.382621	7.82874e-10	4.17947e-08
MGNNRPWYHPNPRPPHPRL*	3	W7,H9,N11	-2.09053	-0.431878	4.78111e-11	3.45664e-09
MGQNRKVYDPQPRPPHPRL*	3	Q3,K6,D9	-2.08893	-0.0384181	9.56249e-14	1.37247e-11
MGNNRPVYFGQPRPYHPRL*	3	F9,G10,Y15	-2.08837	-0.534802	4.60719e-12	4.27085e-10
MGKNTPVYIPKPRPPHPRL*	3	K3,T5,K11	-2.08779	-0.155556	1.28342e-13	1.78554e-11
MGNAWPVYCPQPRPPHPRL*	3	A4,W5,C9	-2.08758	-0.750436	5.48559e-10	3.05512e-08
MGNNRPKYIPQPFPPFPRL*	3	K7,F13,F16	-2.08755	-0.611652	1.55587e-12	1.6194e-10
MCYNRPNYIPQPRPPHPRL*	3	C2,Y3,N7	-2.08727	-0.685994	2.45303e-12	2.43282e-10
MMNNRPVYVPQPRGFHPRL*	4	M2,V9,G14,F15	-2.08661	0.392186	3.58431e-17	1.24665e-14
MGNNRRVYIPWPRTPHPRL*	3	R6,W11,T14	-2.08619	-0.659971	7.20026e-08	2.45515e-06
MGHNWPQYIPQPRPPHPRL*	3	H3,W5,Q7	-2.08615	0.342019	6.34023e-18	2.64516e-15
MGNTRMHYIPAPRMPHPRL*	5	T4,M6,H7,A11,M14	-2.08554	-0.795556	3.60402e-12	3.43014e-10
MGNNRPVKILQPREPHPRL*	3	K8,L10,E14	-2.08532	0.613076	2.45172e-17	8.92739e-15
MFHNRPVYVPQPRMPHPRL*	4	F2,H3,V9,M14	-2.08499	-0.373531	1.41798e-16	4.23211e-14
MRNNRGVYDPQPRPPHPRL*	3	R2,G6,D9	-2.08479	-0.600584	8.11336e-11	5.54564e-09
MENNRMVYIMQPRMPHPRL*	4	E2,M6,M10,M14	-2.08475	-0.64046	8.79333e-08	2.94544e-06
MTNNIPVYIRQPRPPHPRL*	3	T2,I5,R10	-2.08444	-0.156906	6.1036e-14	9.29917e-12
MMCNRPVYWPQGRPPHPRL*	4	M2,C3,W9,G12	-2.08403	0.0667032	5.42132e-16	1.39817e-13
MGNGRPVLIPQPRDPHPRL*	3	G4,L8,D14	-2.08402	1.23612	1.41572e-05	0.000295234
MGNDRPGKIPQPRPPHPRL*	3	D4,G7,K8	-2.08393	-0.033347	1.00113e-07	3.30615e-06
MDNNWDVYKPQPRPPHPRL*	4	D2,W5,D6,K9	-2.08381	0.0652927	7.54832e-19	3.95776e-16
MGNMRPVYLPAPRPPHPRL*	3	M4,L9,A11	-2.08326	-0.239851	1.1677e-13	1.64154e-11
MGNNRPVYIEEPLPPHPRI*	4	E10,E11,L13,I19	-2.08322	-0.295498	1.89693e-09	9.23344e-08
MKENRPVYIPQPRPPHPRC*	3	K2,E3,C19	-2.08318	-0.338559	2.59991e-15	5.66721e-13
MGNNRPVYIRQWRPYHPDL*	4	R10,W12,Y15,D18	-2.08267	-0.750072	2.34286e-11	1.82699e-09
MMNMNNVYIPQPMPPHPRL*	5	M2,M4,N5,N6,M13	-2.08174	0.346829	2.25554e-22	3.00623e-19
MWNNVPVYIPQPRFPHPRL*	3	W2,V5,F14	-2.08097	-0.661609	3.89604e-10	2.25397e-08
MGNNRRVARPQPRQYHPRL*	5	R6,A8,R9,Q14,Y15	-2.08016	-0.690574	1.37476e-09	6.93935e-08
MGMNRYVIIGQPRPPHPRL*	4	M3,Y6,I8,G10	-2.08012	-0.283162	5.89766e-17	1.9484e-14
MGNNRPVYIPQPRRPNMRL*	3	R14,N16,M17	-2.08002	1.70084	2.69409e-31	4.95144e-27
MGQNAETYIPQPRRPHPRL*	5	Q3,A5,E6,T7,R14	-2.08	-0.324765	1.54346e-11	1.25987e-09
MDNNRQVYIGQPRPPHPRL*	3	D2,Q6,G10	-2.07958	1.11551	2.98462e-25	8.75821e-22
MGDNRPVYWPLPRPPHPRL*	3	D3,W9,L11	-2.07936	-0.167454	3.40977e-17	1.19547e-14
MGNNRYVYMPAPRPPHPRL*	3	Y6,M9,A11	-2.07922	-0.64754	1.94508e-13	2.57866e-11
MGNNRPVYIVEPRPPHPRL*	2	V10,E11	-2.07887	1.37137	2.88078e-20	2.22558e-17
MPNNRPVYFPDPRPPHPRL*	3	P2,F9,D11	-2.07861	2.33512	1.56299e-25	4.87318e-22
MLNIRVVYIRQPRPPHPRL*	4	L2,I4,V6,R10	-2.07856	-0.744632	1.41555e-09	7.1144e-08
MMNNRPVYIPQPRPPNPRL*	2	M2,N16	-2.0785	0.652419	1.72937e-23	3.09689e-20
MGNNRPMYIPEPRWPHFRL*	4	M7,E11,W14,F17	-2.07838	0.385854	1.43477e-12	1.50314e-10
MRTKRPVYIWQPRDPHPRL*	5	R2,T3,K4,W10,D14	-2.07831	-0.658781	2.59695e-08	9.75634e-07
MGNNRVVYIPMTRPPHPRL*	3	V6,M11,T12	-2.07814	0.358125	5.4518e-12	4.96159e-10
MGNNRPWYIGQPRPYHPRL*	3	W7,G10,Y15	-2.07813	-0.304478	2.36338e-06	5.82339e-05
MINWRPVYIPMTRPPHPRL*	4	I2,W4,M11,T12	-2.07731	-0.81229	6.32986e-08	2.18525e-06
MGNNRPVYIEVPRPPHPRL*	2	E10,V11	-2.07725	-0.790086	7.48652e-10	4.01456e-08
MKTNRPLYWWHPRPCHPRL*	7	K2,T3,L7,W9,W10,H11,C15	-2.07719	-0.619465	3.8002e-15	7.98932e-13
MGNNRPSYKPSPRPPHPRL*	3	S7,K9,S11	-2.07713	-0.513913	4.21688e-12	3.94252e-10
MGNNRPVYWPQPVLPHPRL*	3	W9,V13,L14	-2.07702	0.899914	1.01086e-19	6.66021e-17
MGNGRAVYIPQPRSPHPRI*	4	G4,A6,S14,I19	-2.07477	-0.337617	3.29401e-10	1.94007e-08
MSNNEPVYYPQPRPPHPRL*	3	S2,E5,Y9	-2.07419	-0.713078	2.55275e-11	1.97347e-09
MGNNRYCYIPQPRQYHPRL*	4	Y6,C7,Q14,Y15	-2.07301	3.67867	2.77699e-29	2.25517e-25
MGNNRKVYIPQPRIPYPRL*	3	K6,I14,Y16	-2.07186	-0.535771	5.15425e-08	1.81127e-06
MCNDRPVYIPFPRPPHPRL*	3	C2,D4,F11	-2.07165	-0.257924	4.03155e-15	8.40486e-13
MGNNEPVYIPEPRPPHLRL*	3	E5,E11,L17	-2.07145	0.854623	1.60538e-12	1.66547e-10
MHNNRPVYWPEPRPPHPRL*	3	H2,W9,E11	-2.07124	-0.391604	6.05694e-14	9.23211e-12
MGNNRPVYPQPPRPPHPRL*	3	P9,Q10,P11	-2.07082	-0.0978195	1.6554e-14	2.9448e-12
MRNNRPVYIPQPRPPFPRL*	2	R2,F16	-2.07081	2.5064	2.07791e-17	7.68649e-15
MSNNRPVYIAQPRSPHPRL*	3	S2,A10,S14	-2.07053	0.263227	1.54138e-16	4.56528e-14
MGNNRPVYYQQPQPPHPRL*	3	Y9,Q10,Q13	-2.07051	0.681691	1.13322e-23	2.1863e-20
MFNNRPEYIVQPRMPHPRL*	4	F2,E7,V10,M14	-2.07037	-0.656192	6.3253e-13	7.32843e-11
MGNKWPVYVPYPRPPHPRL*	4	K4,W5,V9,Y11	-2.0702	-0.732963	3.77893e-13	4.65631e-11
MGNNRPDYWPWPRTPHPRL*	4	D7,W9,W11,T14	-2.07015	-0.58315	4.36405e-12	4.07139e-10
MGNNRPVEIPMPRPPHPRR*	3	E8,M11,R19	-2.07011	-0.750961	6.18471e-10	3.39575e-08
MGINRPVYMPGPRPPHPRL*	3	I3,M9,G11	-2.06988	-0.692645	1.3424e-11	1.11082e-09
MGNKRKVYIMQPRPPHPRL*	3	K4,K6,M10	-2.06945	-0.787907	1.65674e-12	1.71468e-10
MYNTRPCYIPQPRPPHPRL*	3	Y2,T4,C7	-2.06927	-0.574454	1.43141e-11	1.17611e-09
MGNNAPVWMPQPRKPHMRL*	5	A5,W8,M9,K14,M17	-2.06922	-0.732284	1.0023e-09	5.20216e-08
MRTKRPVYIRQPRPPHPRL*	4	R2,T3,K4,R10	-2.06817	-0.361887	4.44459e-14	7.01015e-12
MGMNRPMYIPMPRPPHPRL*	3	M3,M7,M11	-2.068	-0.0270271	9.46502e-18	3.80781e-15
MSNNRPIYIPFPRPPHPRL*	3	S2,I7,F11	-2.06796	-0.646636	7.25517e-13	8.274e-11
MGNNRYVYLPNPRPPHPRL*	3	Y6,L9,N11	-2.0678	-0.747415	4.52356e-11	3.29294e-09
MQNNRKWYIPQPRPPHPRL*	3	Q2,K6,W7	-2.06741	-0.189122	5.55798e-15	1.11735e-12
MSNNRHMYIPQPRPPHPRL*	3	S2,H6,M7	-2.06716	-0.612734	4.42997e-11	3.23493e-09
MGNNRPVYIPQPPWPHLRL*	3	P13,W14,L17	-2.06672	-0.800517	8.35141e-10	4.42636e-08
MQNHRPVYIPQPRLPHPRL*	3	Q2,H4,L14	-2.06628	0.436802	3.54775e-19	2.0177e-16
MKNNRNVYIPQCFPPHPRL*	4	K2,N6,C12,F13	-2.06603	-0.71442	2.16293e-13	2.83624e-11
MGNIRPCYICQPREPHPRL*	4	I4,C7,C10,E14	-2.06578	0.0907545	2.12659e-16	6.07694e-14
MGNSRPKYIPQPRPPHPRL*	2	S4,K7	-2.06568	-0.0829921	9.70842e-20	6.42078e-17
MGNNRFVYIPHPRPYHQRL*	4	F6,H11,Y15,Q17	-2.06516	0.84692	1.28293e-22	1.82856e-19
MGNNRPVYILMPRPPHLRL*	3	L10,M11,L17	-2.06463	-0.638719	1.81822e-09	8.88996e-08
MCVNRPVYIWQPRPPHPRL*	3	C2,V3,W10	-2.0645	-0.681879	3.02969e-11	2.30343e-09
MRNNRPVYIPWPRPPHPRL*	2	R2,W11	-2.06449	-0.0566911	3.77016e-16	1.02295e-13
MGNNRAVYWPEPRQPHPRL*	4	A6,W9,E11,Q14	-2.06447	0.809549	8.01594e-15	1.54698e-12
MGNNRPVYWPEPREPHPRL*	3	W9,E11,E14	-2.06437	0.0367085	1.63408e-18	7.82743e-16
MGQNRPVWIPQPRNPHPRL*	3	Q3,W8,N14	-2.06432	-0.24339	5.58062e-15	1.12061e-12
MGNNRGVYIPQPRPPYPRL*	2	G6,Y16	-2.06418	0.183557	6.4377e-14	9.73488e-12
MGNNRQVYIPQPVRPHPRL*	3	Q6,V13,R14	-2.06372	0.0899573	8.80186e-19	4.51336e-16
MGRNRPVYDRQPRPPHPRL*	3	R3,D9,R10	-2.06282	1.45098	2.68726e-24	6.0185e-21
MGNNRKRYIPKPRHPHPRL*	4	K6,R7,K11,H14	-2.06269	0.0898968	9.66446e-15	1.82029e-12
MGRNRPTVIPQPRPPHPRL*	3	R3,T7,V8	-2.06213	-0.174526	7.00227e-15	1.36985e-12
MENNRMVYIIQPRPPHPRL*	3	E2,M6,I10	-2.06192	-0.0350279	6.79863e-16	1.71661e-13
MTNNRMVYIPSPRPPHPRL*	3	T2,M6,S11	-2.06176	-0.532607	3.18385e-13	4.0007e-11
MNNNRPVYIPQWMPNHARL*	5	N2,W12,M13,N15,A17	-2.06141	-0.748274	1.23329e-09	6.28154e-08
MCNNRPVYMPTPRPPHPRL*	3	C2,M9,T11	-2.06137	-0.105773	1.71482e-18	8.14711e-16
MGNARPVWFWQPRPPHPRL*	4	A4,W8,F9,W10	-2.06126	-0.652355	4.17667e-10	2.39253e-08
MGNNREVYWPQPRQPHPRL*	3	E6,W9,Q14	-2.06075	0.313442	3.51778e-16	9.62754e-14
MGPNNPVYVPQPRPPHPRL*	3	P3,N5,V9	-2.06064	-0.669087	2.79012e-14	4.67294e-12
MGNNRPVYTGQHRPPHPRL*	3	T9,G10,H12	-2.06035	-0.204686	2.92422e-14	4.86949e-12
MGNNRRVPITDPRPPHPRL*	4	R6,P8,T10,D11	-2.05996	0.0173767	1.85752e-20	1.49114e-17
MLNLRPVYMPRPRPPHPRL*	4	L2,L4,M9,R11	-2.0597	-0.454108	1.60898e-10	1.01693e-08
MGNNRPVYIPGPGPPYPHL*	4	G11,G13,Y16,H18	-2.05939	0.165538	8.87976e-08	2.97154e-06
MCNNRPVYRPQPRWPHLRL*	4	C2,R9,W14,L17	-2.05926	-0.778061	7.36624e-12	6.48911e-10
MDNNRPVYIPNPRPPHPRL*	2	D2,N11	-2.05919	1.13869	1.15585e-23	2.2177e-20
MGNNRPVYSPIPRKPHLRL*	4	S9,I11,K14,L17	-2.05902	0.165343	2.29144e-15	5.05797e-13
MMNNRPVYIPQPRKPHPRL*	2	M2,K14	-2.05881	-0.431561	1.10616e-10	7.29362e-09
MMNNRPVAAPQNRPPHPRL*	4	M2,A8,A9,N12	-2.05861	-0.559317	1.01998e-13	1.4514e-11
MGNNRPMYIPKPRHPHPRL*	3	M7,K11,H14	-2.05858	0.188546	2.14118e-13	2.81407e-11
MWNNRNVYITQPRPPHPRL*	3	W2,N6,T10	-2.05843	-0.636361	1.3022e-11	1.08114e-09
MGRNRPVYQPHPRPPHPRL*	3	R3,Q9,H11	-2.05827	0.0901971	3.42176e-17	1.19727e-14
MGNNRCVYWPQPRPYHQRL*	4	C6,W9,Y15,Q17	-2.0582	-0.773761	6.93701e-12	6.14042e-10
MKNNRPVYIPRPRPPHPRL*	2	K2,R11	-2.05744	0.466752	1.0581e-18	5.35489e-16
MWNNRPVYIPEPRPAHPRL*	3	W2,E11,A15	-2.05743	-0.0602764	3.74661e-14	6.06543e-12
MPNNRPVDIRQPRPPHPRL*	3	P2,D8,R10	-2.05672	-0.710907	1.18599e-07	3.85288e-06
MGNNRLIYIPQPRGPHPRL*	3	L6,I7,G14	-2.05629	-0.652078	3.22667e-11	2.43358e-09
MGNNQPVYIAMPRPPHPRL*	3	Q5,A10,M11	-2.05622	-0.592013	6.10724e-10	3.35691e-08
MLNNRNVYIPQPRPPHMRL*	3	L2,N6,M17	-2.05611	-0.737058	3.91572e-11	2.89573e-09
MANNRHVYICNPRPPHPRL*	4	A2,H6,C10,N11	-2.05564	-0.542425	6.60946e-12	5.8788e-10
MGQNRPGYIPQPRPPHPRL*	2	Q3,G7	-2.05533	0.0789862	1.18506e-13	1.66328e-11
MENNRYIYLRQPRPPHPRL*	5	E2,Y6,I7,L9,R10	-2.05501	-0.745233	1.28283e-08	5.15728e-07
MGNEVPVYIPEPRPPHPRL*	3	E4,V5,E11	-2.05481	0.0385965	4.1229e-20	3.05024e-17
MGNNRPVYIGMPRPPHPRL*	2	G10,M11	-2.05479	2.9687	1.36204e-24	3.30293e-21
MGNHRPVYIPDPRVPHPRL*	3	H4,D11,V14	-2.05399	-0.225369	1.3032e-08	5.23258e-07
MKNNRPVYWPQQRPPHPRL*	3	K2,W9,Q12	-2.05371	-0.247429	9.484e-14	1.36344e-11
MHNNQPVYRPQPRPPHPRL*	3	H2,Q5,R9	-2.0537	-0.0450433	2.91785e-15	6.30513e-13
MENNRMIYIEEPLPPHPRL*	6	E2,M6,I7,E10,E11,L13	-2.05321	-0.427694	9.24216e-11	6.21601e-09
MPNERPVYRPQPRPPHPRL*	3	P2,E4,R9	-2.05306	0.434704	3.03606e-17	1.07415e-14
MRNNRPVDIPQVRPPHPRL*	3	R2,D8,V12	-2.05301	1.09473	1.18872e-24	2.94397e-21
MGNNRPWYIPETRPPHPRL*	3	W7,E11,T12	-2.05287	-0.673213	3.36821e-09	1.54964e-07
MGNNRPKYIPAPRPPHPRL*	2	K7,A11	-2.05286	1.01972	3.08728e-18	1.3857e-15
MGNNRCVYIPDPRLPHPRL*	3	C6,D11,L14	-2.0525	3.40495	7.28422e-23	1.11563e-19
MGCERPVYIPQPRPPHFRL*	3	C3,E4,F17	-2.05221	-0.311547	9.43937e-15	1.78367e-12
MGNNRLVYIPRPRRPHPRL*	3	L6,R11,R14	-2.05167	-0.618142	2.25186e-10	1.37185e-08
MRNNRPVTWPQPRPPHPRL*	3	R2,T8,W9	-2.05128	-0.568586	5.95787e-13	6.96543e-11
MTNNRPHYMPQPREPHPRL*	4	T2,H7,M9,E14	-2.05022	-0.74249	1.81694e-12	1.86008e-10
MSNNRDVYKPQPWPPHPRL*	4	S2,D6,K9,W13	-2.05022	-0.559036	4.655e-11	3.37736e-09
MGNNREVYIEQPRQPHPRL*	3	E6,E10,Q14	-2.05014	0.100081	2.68759e-16	7.55121e-14
MGNNRPMYIPQPRPRNPHL*	4	M7,R15,N16,H18	-2.04988	1.58838	5.88527e-06	0.000133363
MGNRRPVYWPQARPPHPRL*	3	R4,W9,A12	-2.04922	0.935108	1.59249e-17	6.04452e-15
MGNNNWVYIGQPRPPHPRL*	3	N5,W6,G10	-2.04915	-0.508422	1.78317e-14	3.14486e-12
MFNARPMYIPQPRPPWPRL*	4	F2,A4,M7,W16	-2.04903	-0.765594	7.54682e-13	8.53967e-11
MVNNCEVYIPQHRPPHPRL*	4	V2,C5,E6,H12	-2.04833	-0.440629	1.43305e-06	3.70902e-05
MGNNRPVYWGEPRPPHPRL*	3	W9,G10,E11	-2.04831	0.138037	5.07371e-13	6.03863e-11
MGNTRPGYIPQPRPPHPRL*	2	T4,G7	-2.04824	-0.522829	1.60568e-09	7.9634e-08
MWEARPQYIPIPRPPHPRL*	5	W2,E3,A4,Q7,I11	-2.04811	0.420622	1.4535e-10	9.28576e-09
MGNNRTPYIPAPRPPHPRL*	3	T6,P7,A11	-2.04693	-0.706175	4.04787e-10	2.33061e-08
MGNNRPCYHPEARPPHPRL*	4	C7,H9,E11,A12	-2.04672	-0.682513	1.15671e-12	1.24245e-10
MGNNRPVYWQPPRPPHPRL*	3	W9,Q10,P11	-2.0464	1.44616	1.02451e-26	4.78688e-23
MCNNRCVYIPQPRPPHPRL*	2	C2,C6	-2.04633	0.0627436	1.67296e-15	3.81578e-13
MANNRPLYIPMPRPPHPRL*	3	A2,L7,M11	-2.04627	-0.0744581	8.10217e-14	1.18927e-11
MGANRPWYIGQPRPPHPRL*	3	A3,W7,G10	-2.04608	-0.588854	1.20898e-10	7.90293e-09
MPNNRPVYLGQPRPPHPRL*	3	P2,L9,G10	-2.04468	0.182478	4.47935e-17	1.53502e-14
MGNNRPVYVPQPRPPNCSL*	4	V9,N16,C17,S18	-2.04443	0.180208	9.00029e-05	0.00155327
MGNNRQGYIPQPRPPHPRL*	2	Q6,G7	-2.04405	0.0511587	8.37103e-10	4.43305e-08
MWNNRPVYANSPRPPHPRL*	4	W2,A9,N10,S11	-2.04379	-0.52278	3.10166e-12	3.00359e-10
MDNNRPGYIPQPRPPHPRL*	2	D2,G7	-2.04365	-0.779534	7.93219e-10	4.22629e-08
MWNNRSVYIFQPRPPHLRL*	4	W2,S6,F10,L17	-2.04359	-0.66827	1.22354e-06	3.20909e-05
MGQNRKVRIPNPRPPHPRL*	4	Q3,K6,R8,N11	-2.04294	-0.632179	1.0373e-13	1.47365e-11
MGNNRPRYIPMPRPPHPRL*	2	R7,M11	-2.04274	0.027532	1.72127e-16	5.04674e-14
MPNLRPVYIPWPRPPHPRL*	3	P2,L4,W11	-2.04255	-0.535779	1.64685e-11	1.33089e-09
MALNRPVYICNPRPPHPRL*	4	A2,L3,C10,N11	-2.04253	-0.367063	4.06811e-12	3.81876e-10
MGLNRPVTIPAPRPPHPRL*	3	L3,T8,A11	-2.04234	0.378476	2.89566e-20	2.23205e-17
MGNNNPVTIKKPRPPHPRL*	4	N5,T8,K10,K11	-2.04225	-0.278123	4.75885e-08	1.68453e-06
MGNNRPMYWISPRPPHPRL*	4	M7,W9,I10,S11	-2.04202	-0.229894	4.3769e-12	4.0812e-10
MGNNRGVYDPLPRPPHPRL*	3	G6,D9,L11	-2.04195	-0.812172	3.62278e-11	2.70084e-09
MGTNRTVPRPDPRPPHPRL*	5	T3,T6,P8,R9,D11	-2.04191	1.46251	2.24714e-16	6.37526e-14
MGNNRPNYIPFPREPHPRL*	3	N7,F11,E14	-2.04185	-0.222313	1.86357e-15	4.19303e-13
MGNSRPVYIPEPRPFHPRL*	3	S4,E11,F15	-2.04133	-0.47851	3.53684e-11	2.64523e-09
MGNNRPVYIPKPRRPNPRL*	3	K11,R14,N16	-2.041	0.181468	2.02041e-11	1.59947e-09
MENNRPVYMPQPRPPHPRL*	2	E2,M9	-2.04096	-0.25274	6.37686e-17	2.08111e-14
MENNRPVHIWYPRCPHPRL*	5	E2,H8,W10,Y11,C14	-2.04084	-0.152747	2.59713e-11	2.00468e-09
MGNKRPVYIMQPRPPHPRI*	3	K4,M10,I19	-2.04068	-0.113067	5.11819e-10	2.87019e-08
MRNNRPVYIPQPRKPHPRL*	2	R2,K14	-2.04065	1.59776	1.45916e-23	2.69596e-20
MGMNRPVYICVPREPHPRL*	4	M3,C10,V11,E14	-2.04034	-0.681194	1.42489e-08	5.6671e-07
MGNPRPVYLPQPRPPNPRL*	3	P4,L9,N16	-2.04015	-0.726797	9.25508e-12	7.93291e-10
MGNNRPVYWPQCRPPHLRL*	3	W9,C12,L17	-2.04011	0.135665	3.53665e-13	4.38563e-11
MGNNRPVYWPLPRTPHPRL*	3	W9,L11,T14	-2.03933	0.165133	1.28106e-18	6.34531e-16
MGVNRPRYIPQPRPPHPRL*	2	V3,R7	-2.03926	-0.302164	3.47167e-14	5.67823e-12
MGNNWPHYILQPREPHPRL*	4	W5,H7,L10,E14	-2.0391	0.338444	2.37073e-11	1.84583e-09
MQNNRPVYSPAPRPPHPRL*	3	Q2,S9,A11	-2.03892	-0.713271	2.71027e-13	3.48206e-11
MGVNRPVYIPKPRPPHPRL*	2	V3,K11	-2.03835	-0.80695	3.88034e-07	1.13352e-05
MSNNRDVYIPQPRPPHPRL*	2	S2,D6	-2.0383	0.596901	8.71555e-14	1.266e-11
MENNRHTYIPNPRPPHLRL*	5	E2,H6,T7,N11,L17	-2.03799	0.569521	2.47536e-18	1.13289e-15
MCNNRPVYICQPKRYHPRL*	5	C2,C10,K13,R14,Y15	-2.0372	0.240175	1.80184e-19	1.12157e-16
MGQNRPRYIEQPRPPHPRL*	3	Q3,R7,E10	-2.03696	1.45477	4.83981e-24	1.00599e-20
MENNRMVYIPQPRPPWPRL*	3	E2,M6,W16	-2.03684	-0.390278	1.77983e-15	4.02535e-13
MGNNWPKYIPGPRPPHPRL*	3	W5,K7,G11	-2.0366	-0.705723	5.18639e-13	6.15805e-11
MGNNRDVYIWQPRPPHPRI*	3	D6,W10,I19	-2.03647	-0.0604187	4.70663e-14	7.38011e-12
MGNSRPVYIPEPRPPWPRL*	3	S4,E11,W16	-2.036	-0.367539	2.09118e-13	2.75665e-11
MQIYRPVYIPVPRPPHPRL*	4	Q2,I3,Y4,V11	-2.03559	1.23736	5.05608e-15	1.0259e-12
MTNGRPVYDPMPRPPHPRL*	4	T2,G4,D9,M11	-2.03517	-0.760836	7.76105e-10	4.1465e-08
MGNNRPRYIPMPWPPHPRL*	3	R7,M11,W13	-2.03464	-0.796206	4.13871e-11	3.04132e-09
MGKNRPVYIPFPRPPHPRE*	3	K3,F11,E19	-2.03454	-0.672575	5.91564e-12	5.31975e-10
MGFNRPVYWLQQRPPHPRL*	4	F3,W9,L10,Q12	-2.03452	-0.537924	1.30188e-10	8.44541e-09
MGNNRPVWQPAPRPPHPRL*	3	W8,Q9,A11	-2.03401	-0.497052	5.62769e-14	8.6598e-12
MGHCRPVYIHQPRPPHPRL*	3	H3,C4,H10	-2.03384	-0.653387	6.63682e-11	4.63329e-09
MGNNRNVYQPQPRPPIPRL*	3	N6,Q9,I16	-2.03371	0.712762	1.10893e-05	0.000236495
MSNNRPVYVPCCRPPHPRL*	4	S2,V9,C11,C12	-2.03348	-0.808523	5.78209e-13	6.79146e-11
MGNGRPRYIPDPRPPHPRL*	3	G4,R7,D11	-2.03317	0.502249	4.5362e-16	1.20003e-13
MGNSRPVIIIQPRPPHPRL*	3	S4,I8,I10	-2.03292	-0.744154	8.05802e-11	5.51411e-09
MGNNRPKYIMQPREPHLRL*	4	K7,M10,E14,L17	-2.03278	-0.263004	9.31917e-14	1.34196e-11
MGNNRYGYIPQPRPPHPRL*	2	Y6,G7	-2.03276	2.16564	1.77753e-24	4.19399e-21
MGNNLTVYIPQPRPPHPRL*	2	L5,T6	-2.03257	-0.780903	1.58948e-09	7.89201e-08
MGNNRNVIIGQPRPYHPRL*	4	N6,I8,G10,Y15	-2.03165	-0.39543	0.000210408	0.00330891
MGNNRLVYAPQPRPPHLRL*	3	L6,A9,L17	-2.03147	-0.299503	2.80919e-09	1.31744e-07
MGNRRPGYDRQPRPPHPRL*	4	R4,G7,D9,R10	-2.03147	-0.457488	5.71187e-09	2.49666e-07
MGNYMPVYKPQPRPPHPRL*	3	Y4,M5,K9	-2.0314	2.27441	2.88205e-28	1.86372e-24
MGNNRNVYIPAPRWPHPRL*	3	N6,A11,W14	-2.03123	-0.752102	9.55758e-11	6.3949e-09
MGNNRPKYKPQPRPPHPRL*	2	K7,K9	-2.03092	0.178332	1.23441e-18	6.13162e-16
MGNNRQVYIPDPRPPHPRL*	2	Q6,D11	-2.03051	0.300704	1.64024e-17	6.19882e-15
MGNNRPVYIPGPGPPHLFL*	4	G11,G13,L17,F18	-2.03041	-0.120213	3.12202e-13	3.9386e-11
MGNWRPVYLPQPRPPHPRE*	3	W4,L9,E19	-2.0303	-0.488291	4.69636e-12	4.34044e-10
MLNNRPVYIPWPRPPHPRL*	2	L2,W11	-2.03006	-0.772766	1.13956e-11	9.57717e-10
MGNNRTRYIPKPRPPHPRL*	3	T6,R7,K11	-2.02997	-0.256856	2.27292e-10	1.38324e-08
MGLNKPVYIPQPRGPHPRL*	3	L3,K5,G14	-2.02941	-0.801544	2.71182e-08	1.0128e-06
MGCNRPVYIPKPWPPHPRL*	3	C3,K11,W13	-2.02918	0.651208	1.20498e-19	7.76342e-17
MCNNRPVYMPQPRPPHLRL*	3	C2,M9,L17	-2.02916	-0.492499	1.61847e-09	8.01431e-08
MSNNRNVYIPQPRPPHPRL*	2	S2,N6	-2.02895	-0.393667	2.18676e-12	2.19366e-10
MTNGRPVYIPQTRPPHPRL*	3	T2,G4,T12	-2.02871	-0.581821	4.55514e-12	4.22708e-10
MDNNRPVYIPEPRPPHPRL*	2	D2,E11	-2.02853	-0.598952	2.35503e-12	2.34391e-10
MGNNRRVYIPWPVKPHPRL*	4	R6,W11,V13,K14	-2.0285	-0.754349	2.35913e-07	7.19921e-06
MGPNRHVYWLTQRPPHPRL*	6	P3,H6,W9,L10,T11,Q12	-2.02814	-0.648997	7.53966e-13	8.53731e-11
MWNNRPVYQPQPIDPHPRL*	4	W2,Q9,I13,D14	-2.02807	-0.467299	1.71551e-06	4.35898e-05
MGNNRPVYQPYPRWPHLRL*	4	Q9,Y11,W14,L17	-2.02712	-0.545765	7.40179e-13	8.40552e-11
MGNPRPVPIPWPRPPHPRL*	3	P4,P8,W11	-2.02639	-0.667116	1.39333e-08	5.55401e-07
MGNNRPVYHHQPRKPHPRC*	4	H9,H10,K14,C19	-2.02581	0.0976112	4.02455e-14	6.44961e-12
MGNWRPNYIPQPRPPHPRM*	3	W4,N7,M19	-2.02475	-0.589031	9.71516e-10	5.05353e-08
MGHWRPKYSPQPRPPHPRL*	4	H3,W4,K7,S9	-2.02431	0.518189	2.52423e-16	7.12001e-14
MGNNRPMYWIQPRQPHLRL*	5	M7,W9,I10,Q14,L17	-2.02422	-0.0517014	8.02439e-10	4.26825e-08
MRNNRPVYIPQPRKPHPRC*	3	R2,K14,C19	-2.0239	0.946464	5.63819e-21	5.15406e-18
MGNNRPVRFCVPRPYHPRL*	5	R8,F9,C10,V11,Y15	-2.02388	0.504324	2.42707e-17	8.87466e-15
MGNNREVYIGEPRPPHPRL*	3	E6,G10,E11	-2.02277	1.23331	1.0164e-25	3.31706e-22
MGNNRPVWQPEARPPHPRL*	4	W8,Q9,E11,A12	-2.02265	-0.43841	3.30407e-15	7.04812e-13
MGPNRHVYIPQVREPHPRL*	4	P3,H6,V12,E14	-2.02251	-0.612068	6.13855e-14	9.34427e-12
MDNNRPVYIPIPRLPHPRL*	3	D2,I11,L14	-2.02209	0.562655	2.69153e-18	1.22733e-15
MGNNRWVYIGWKRPPHPRL*	4	W6,G10,W11,K12	-2.02208	0.613181	3.30327e-09	1.52498e-07
MANTRPVYIPQPRPPHPRC*	3	A2,T4,C19	-2.022	-0.505544	3.47626e-10	2.03369e-08
MGNARPVYFPYPRMPHPRL*	4	A4,F9,Y11,M14	-2.02174	1.20239	5.6467e-18	2.38431e-15
MGNNRPVYRPEPRPFHPRL*	3	R9,E11,F15	-2.02146	1.69223	1.09338e-17	4.33379e-15
MQNNRPVWQPNPLPPHPRL*	5	Q2,W8,Q9,N11,L13	-2.02142	0.0470932	2.08676e-13	2.75186e-11
MGNNRPVYRPIPKPPHPRL*	3	R9,I11,K13	-2.0214	-0.279737	5.55296e-15	1.11699e-12
MGNNRPAYQPNPRPPHPRL*	3	A7,Q9,N11	-2.02125	-0.407035	1.91904e-10	1.18796e-08
MGLNLNVYIPMPRPPHPRL*	4	L3,L5,N6,M11	-2.02098	0.706808	6.7288e-20	4.67135e-17
MKVNRPVRIPQPRPPHPRL*	3	K2,V3,R8	-2.02087	-0.457643	5.81944e-11	4.11782e-09
MGNNEPVYIPMPRGFHMRL*	5	E5,M11,G14,F15,M17	-2.02084	0.333173	1.12609e-17	4.45332e-15
MGNNRPVDIYQPIPPHLRL*	4	D8,Y10,I13,L17	-2.02081	-0.407941	2.13217e-09	1.02451e-07
MHFNRPVYIRQPRPPHPRL*	3	H2,F3,R10	-2.02077	0.210329	5.62938e-14	8.6598e-12
MGNNRPKYEPMPRPPHPRL*	3	K7,E9,M11	-2.02042	0.0210695	7.37459e-14	1.0977e-11
MGNDRPVAIGEPRPPHPRL*	4	D4,A8,G10,E11	-2.0204	-0.367785	3.5702e-05	0.000678482
MMNNRPAYIPQPRPPHQRE*	4	M2,A7,Q17,E19	-2.02001	0.0987722	3.17277e-17	1.11799e-14
MQYNRMVYWPQPRPPHPRL*	4	Q2,Y3,M6,W9	-2.0199	0.0170891	7.09502e-17	2.29193e-14
MPNNRPVYICQPRAPHPRL*	3	P2,C10,A14	-2.01965	-0.487668	3.66282e-09	1.67109e-07
MGNNRYVQIPFPRPPYPRL*	4	Y6,Q8,F11,Y16	-2.01895	-0.404922	1.28794e-14	2.35224e-12
MGNNRPVYWPQPRPPYLRL*	3	W9,Y16,L17	-2.01856	-0.599176	2.09632e-11	1.65394e-09
MANMRPLYIPQPRPPHPRL*	3	A2,M4,L7	-2.01824	-0.418395	4.07525e-14	6.50382e-12
MGNNRPVYLPWPRPPFPRL*	3	L9,W11,F16	-2.01769	-0.598778	7.8586e-10	4.19349e-08
MGNNVSVWPKQPRPPHPRI*	6	V5,S6,W8,P9,K10,I19	-2.01768	-0.657157	6.34732e-10	3.47356e-08
MGNNIPVYCPQPRPPHPRI*	3	I5,C9,I19	-2.01754	0.0890239	5.8297e-16	1.49028e-13
MGNDRHVYIWQPRPPHPRL*	3	D4,H6,W10	-2.0175	-0.68684	7.57767e-12	6.6569e-10
MGNNRPCYIPWPRPPHPRI*	3	C7,W11,I19	-2.01738	-0.53556	2.28852e-09	1.09263e-07
MGNNRTVWPKQPRPPHPRL*	4	T6,W8,P9,K10	-2.01729	-0.362544	6.27552e-13	7.29253e-11
MTNNRPVWIPQPRPPHPRL*	2	T2,W8	-2.01705	0.772166	1.85944e-23	3.31284e-20
MMNNRWVYIPQPRPPHCRL*	3	M2,W6,C17	-2.01695	-0.530302	5.73549e-11	4.06678e-09
MGNNLPVYQPDPRPPHMRL*	4	L5,Q9,D11,M17	-2.01623	-0.676565	7.17334e-14	1.07277e-11
MGNNLPVYIIQPRPPHPRL*	2	L5,I10	-2.01544	0.343626	2.15855e-14	3.73336e-12
MGNARPVYIPQERPPHPNY*	4	A4,E12,N18,Y19	-2.01418	-0.444527	6.31437e-09	2.73773e-07
MCNNRPQYIPQPRPPHPRL*	2	C2,Q7	-2.01412	-0.215562	6.59566e-17	2.14052e-14
MGNNRPSYKPQPRPPHPRL*	2	S7,K9	-2.0141	1.19256	3.443e-23	5.78026e-20
MGSNRPDYIPQPRPPHPRI*	3	S3,D7,I19	-2.01401	-0.23676	5.79518e-10	3.20556e-08
MGNNRPVNYPMPRPPHPRL*	3	N8,Y9,M11	-2.01359	-0.511256	6.45226e-12	5.7507e-10
MENNRHVYIPQPRPPHPRF*	3	E2,H6,F19	-2.01358	-0.146849	2.37072e-11	1.84583e-09
MGNQRPVYIPMPRPPHPRV*	3	Q4,M11,V19	-2.01334	0.0672157	4.41501e-10	2.51586e-08
MGMNRPVTIPEPRPPHPRL*	3	M3,T8,E11	-2.01285	-0.751948	1.81637e-11	1.45543e-09
MLNNIGVYIVQPRMPHPRL*	5	L2,I5,G6,V10,M14	-2.01251	-0.764004	1.11279e-09	5.71786e-08
MGNARPVYIPKPRPPYPRL*	3	A4,K11,Y16	-2.01248	-0.274292	7.63553e-12	6.69425e-10
MGNNRPRYIPAPRPPHPRL*	2	R7,A11	-2.01245	1.4196	5.63467e-22	6.76159e-19
MMNNHPVYIRQPRDPHPRL*	4	M2,H5,R10,D14	-2.01245	-0.587222	2.13056e-12	2.14344e-10
MGNNRMVYINKPRVRHPRL*	5	M6,N10,K11,V14,R15	-2.01205	-0.0953443	1.33187e-18	6.5413e-16
MGNNRAVYIGQPREPHPRL*	3	A6,G10,E14	-2.01198	-0.0812931	8.43843e-13	9.42037e-11
MGNHRHVYIPFPRPPHPRL*	3	H4,H6,F11	-2.01191	-0.481779	9.49419e-10	4.95126e-08
MGANRPVYIPKPWPPHPRL*	3	A3,K11,W13	-2.01112	-0.0397373	4.92238e-11	3.5485e-09
MTNNRRVYIPKPRPPHPRL*	3	T2,R6,K11	-2.01099	-0.441995	2.31645e-12	2.30785e-10
MGNNRNVYQPRPRPPHPRL*	3	N6,Q9,R11	-2.01081	-0.224585	1.9924e-10	1.22858e-08
MINNRPVYWPQPRPPHPRL*	2	I2,W9	-2.01074	0.962487	6.63601e-21	5.98782e-18
MGNNMPVYIPAPRPPHCRQ*	4	M5,A11,C17,Q19	-2.0107	-0.709909	2.29416e-12	2.28826e-10
MGRNRPVYTQQPRPPHPRL*	3	R3,T9,Q10	-2.01066	-0.677367	2.50027e-09	1.1845e-07
MGNNRFIYLRSPRPPHPRL*	5	F6,I7,L9,R10,S11	-2.01062	0.677915	6.78605e-21	6.09172e-18
MGNHRPNYIPKPRPPHPRL*	3	H4,N7,K11	-2.01037	-0.810378	7.89398e-08	2.66774e-06
MGNNRAVYWPRPRPPHPRL*	3	A6,W9,R11	-2.01027	-0.672678	1.41132e-13	1.9441e-11
MGYNRPHYIPEPRPPHPRL*	3	Y3,H7,E11	-2.00972	-0.775981	1.44084e-08	5.72529e-07
MGMNRPLYPLMPRPPHPRL*	5	M3,L7,P9,L10,M11	-2.0096	-0.125507	4.50762e-15	9.25915e-13
MFNNRPVYWPSPRPPHPRL*	3	F2,W9,S11	-2.0095	-0.660306	2.89239e-10	1.72594e-08
MGNHRHVYIPRPRPPHPRL*	3	H4,H6,R11	-2.0091	0.607731	2.71409e-14	4.56091e-12
MGNNRPVYIPQPRWMHLRL*	3	W14,M15,L17	-2.00904	-0.52253	5.26435e-10	2.94223e-08
MGNNRPVYIGQIPPFHPRL*	4	G10,I12,P13,F15	-2.00883	0.3184	1.53346e-17	5.85227e-15
MNNNRPVYIPWPRPPHLRL*	3	N2,W11,L17	-2.00863	-0.406105	2.42844e-09	1.15344e-07
MKNNRPVYMPQPRPPHPRL*	2	K2,M9	-2.00797	-0.682788	2.29404e-11	1.79151e-09
MGKNRPVYIIQPRRPHPRL*	3	K3,I10,R14	-2.00796	-0.140005	1.92371e-16	5.53799e-14
MGNNRTVYIGQPRPPHPRK*	3	T6,G10,K19	-2.0079	-0.194587	2.92672e-06	7.07223e-05
MGRDRPWYYPQPRPPFPRL*	5	R3,D4,W7,Y9,F16	-2.00785	0.891486	8.28869e-13	9.26802e-11
MGNTRPDYIPQPRPPHPRL*	2	T4,D7	-2.00764	-0.358337	5.57016e-12	5.05745e-10
MGNDRPVYIPIPWPPHPRL*	3	D4,I11,W13	-2.00746	-0.730863	4.40626e-13	5.32537e-11
MGNKRPVYIPKPRPPHPRK*	3	K4,K11,K19	-2.00743	-0.786267	1.15988e-07	3.77545e-06
MQNNRPVYKPPPRPPWPRL*	4	Q2,K9,P11,W16	-2.00726	-0.787037	1.06667e-09	5.50831e-08
MGNNRGCYICQPREPHPRL*	4	G6,C7,C10,E14	-2.00725	-0.743836	1.35992e-11	1.12345e-09
MGNNRAVYVPKPRPPHPRL*	3	A6,V9,K11	-2.00721	-0.295422	1.57932e-06	4.04619e-05
MGNNRPVYAFQPRAPHMRL*	4	A9,F10,A14,M17	-2.00702	0.326446	1.78351e-09	8.73615e-08
MGNNRPEYIPKPRPPHLRL*	3	E7,K11,L17	-2.0059	-0.484132	2.73007e-13	3.50234e-11
MGRNRPVYIPNPRDFHMRL*	5	R3,N11,D14,F15,M17	-2.00589	-0.168717	2.46971e-09	1.17145e-07
MGNNCRVYIPDPRSPHPRL*	4	C5,R6,D11,S14	-2.00584	-0.506649	1.45826e-06	3.76617e-05
MRNNHPVYMPMPRPPHPRL*	4	R2,H5,M9,M11	-2.0057	-0.43822	1.64165e-10	1.0357e-08
MGNNRPWYIPNPRPPYPRL*	3	W7,N11,Y16	-2.00559	0.99564	6.13961e-19	3.25828e-16
MNNARPVYRPQPRPPHPRL*	3	N2,A4,R9	-2.00542	1.96889	3.10365e-18	1.38947e-15
MVNNRPVRTPQPRPPHPRL*	3	V2,R8,T9	-2.00509	-0.110522	1.01667e-15	2.4552e-13
MGINLKVYYPYPRLPHPRL*	6	I3,L5,K6,Y9,Y11,L14	-2.005	-0.403249	9.69944e-12	8.26711e-10
MGNNRPYYEPHPRPPHPRL*	3	Y7,E9,H11	-2.00482	1.92624	7.21022e-29	5.35703e-25
MGNNRMVYIPEPRPPHPRV*	3	M6,E11,V19	-2.00403	-0.115372	1.67706e-13	2.25936e-11
MGNSRPVYWAQARPPHPRL*	4	S4,W9,A10,A12	-2.00332	-0.688964	2.15519e-11	1.69655e-09
MGNNRPVYFGQIRPPHPRL*	3	F9,G10,I12	-2.00304	-0.66207	5.44118e-13	6.4365e-11
MGNPRPVYFGQPRPPHPRL*	3	P4,F9,G10	-2.00302	-0.240364	2.86758e-06	6.94133e-05
MHNNRPVYVPQPRPPHPRL*	2	H2,V9	-2.00295	0.705249	6.4312e-20	4.50054e-17
MMNNRWVYIPQPRPPHLRL*	3	M2,W6,L17	-2.00292	1.24735	7.3399e-09	3.12267e-07
MGNNRVVYIPDPRTPHPRL*	3	V6,D11,T14	-2.00257	-0.559735	7.58396e-13	8.57614e-11
MHNDRPVYFPQPRPPHPRL*	3	H2,D4,F9	-2.00208	-0.48924	7.183e-14	1.07376e-11
MGNVRQCYIPQCRPPHPRL*	4	V4,Q6,C7,C12	-2.002	0.877858	8.81888e-22	9.96616e-19
MGNNRPVKEGQPRPYHPRL*	4	K8,E9,G10,Y15	-2.00197	-0.521053	3.05151e-14	5.06457e-12
MGNNRPVYIPYPRLPYPRL*	3	Y11,L14,Y16	-2.00149	0.840629	1.62268e-18	7.78351e-16
MGNNRPRYWPQPRPPHPRL*	2	R7,W9	-2.00104	2.18002	2.55463e-19	1.51456e-16
MMNNRAVYIPQPRPPHPRL*	2	M2,A6	-2.00082	-0.314157	1.21263e-11	1.01328e-09
MGNNRNVYIPQPRPPHQRE*	3	N6,Q17,E19	-2.00067	-0.186119	1.18459e-08	4.79604e-07
MVNNRPSYIPQPRPPHPRL*	2	V2,S7	-2.00062	-0.132983	1.00457e-15	2.43269e-13
MGPMRPVYIRLPRPPHPRL*	4	P3,M4,R10,L11	-2.00061	-0.638926	6.51218e-10	3.55098e-08
MKNNRPVYFPSPRPPHPRL*	3	K2,F9,S11	-2.00052	-0.509437	5.15789e-07	1.46529e-05
MHNNQPVYGGQPRPPHPRL*	4	H2,Q5,G9,G10	-2.00022	-0.415867	1.79514e-12	1.84208e-10
MGNNRNVYWPWPRPPHPRL*	3	N6,W9,W11	-2.00014	-0.230858	1.76355e-12	1.81233e-10
MGNNRPLYRPDSVPPHPRL*	5	L7,R9,D11,S12,V13	-2.00014	-0.280317	3.61864e-13	4.47618e-11
MGNNGPMYIPVPRPPHPRL*	3	G5,M7,V11	-2.00003	-0.44308	1.02574e-12	1.11794e-10
MGGNRMVYIPQPRPPHPRL*	2	G3,M6	-1.99992	0.343691	3.00425e-12	2.92223e-10
MGGNRPVYIMAPRPPHPRL*	3	G3,M10,A11	-1.99944	-0.798772	1.16517e-10	7.63802e-09
MPNNRPVYIPQPWGPHPRL*	3	P2,W13,G14	-1.99909	-0.0399913	1.56123e-12	1.62449e-10
MCRNRPVYDWQPRPPHPRL*	4	C2,R3,D9,W10	-1.99895	0.515157	5.33435e-17	1.77405e-14
MGNNRPVWFPKPRPPHPRL*	3	W8,F9,K11	-1.9989	-0.758063	1.51111e-09	7.55012e-08
MFNSRPVYIRQPRPPHPRL*	3	F2,S4,R10	-1.99888	-0.722833	3.18348e-11	2.40305e-09
MGNNREVYIPEPRKPHPRL*	3	E6,E11,K14	-1.99869	-0.545596	5.44794e-08	1.90451e-06
MGKNRPVYMPTPRPPHPRL*	3	K3,M9,T11	-1.99855	-0.057731	4.86968e-16	1.27664e-13
MMCNRPVWWPQPRVPHPRL*	5	M2,C3,W8,W9,V14	-1.99804	-0.677766	3.45538e-06	8.22955e-05
MQNNRNVYIPDPRPPHPRL*	3	Q2,N6,D11	-1.99785	0.0999457	3.04907e-12	2.95923e-10
MGNNRPIYQPEPRQPHPRL*	4	I7,Q9,E11,Q14	-1.99784	-0.442744	3.81764e-09	1.73524e-07
MHPNRPVYIPQPRDPFPRL*	4	H2,P3,D14,F16	-1.99771	-0.615986	9.71026e-11	6.48339e-09
MQNNRPVYWPQPRPPHPRL*	2	Q2,W9	-1.99761	1.37521	1.25653e-20	1.04971e-17
MGKRRPVYIPQPREPHPRL*	3	K3,R4,E14	-1.99665	0.0716217	5.21893e-19	2.82112e-16
MWNNRFVYIWTPRMPHPRL*	5	W2,F6,W10,T11,M14	-1.99637	-0.554538	4.45601e-05	0.000827722
MHNNRPVYIGTPRHYHPHL*	6	H2,G10,T11,H14,Y15,H18	-1.99623	-0.389255	3.25406e-11	2.45017e-09
MGVNRQVYIPQPRPPHPRL*	2	V3,Q6	-1.99616	1.1564	1.27875e-20	1.06319e-17
MQGNRPVYIPDPRPPHPRL*	3	Q2,G3,D11	-1.99585	-0.71834	1.88354e-10	1.169e-08
MDNNRPVYIPQQRRPHPRL*	3	D2,Q12,R14	-1.99584	-0.545063	2.51871e-06	6.16911e-05
MGNNRQVYIPIPRPPHPRL*	2	Q6,I11	-1.99554	-0.235516	4.02826e-12	3.78542e-10
MGWNRPVYALQPRPPHPRL*	3	W3,A9,L10	-1.99531	-0.774154	3.95712e-10	2.28552e-08
MGINRPVYINQPREPHPRL*	3	I3,N10,E14	-1.99511	-0.621566	1.22815e-10	8.01174e-09
MGNNRPHYIPNPRPPYPRL*	3	H7,N11,Y16	-1.99477	0.107005	3.47677e-17	1.21408e-14
MYNYRPVYKPQPRPPHPRL*	3	Y2,Y4,K9	-1.99475	-0.00798349	1.01377e-11	8.60496e-10
MGNNRPVQIPMPRGPYLRL*	5	Q8,M11,G14,Y16,L17	-1.99451	-0.110854	2.61455e-08	9.80666e-07
MRWNRPVYIPQPRWPHPRL*	3	R2,W3,W14	-1.99428	1.82106	7.23179e-30	8.14624e-26
MGNWRPVYIMAPRPPHPRL*	3	W4,M10,A11	-1.99377	1.33289	1.15269e-20	9.72267e-18
MANGRKVYIPQPRPPHPRL*	3	A2,G4,K6	-1.99361	3.05582	3.09038e-16	8.57155e-14
MTNNRRVPITQPRPPHPRL*	4	T2,R6,P8,T10	-1.99337	-0.297702	4.69912e-14	7.37165e-12
MGNNCPVYIPKPRPPHPRL*	2	C5,K11	-1.99303	0.493574	5.16673e-20	3.70476e-17
MMNMNNVYIPQPRPPHPRL*	4	M2,M4,N5,N6	-1.99261	2.28719	7.47371e-27	3.67579e-23
MCNNRPVYIPQPKPPHPRL*	2	C2,K13	-1.99184	0.434721	6.50747e-13	7.50711e-11
MGNNCPVYLPEPRQPHPRL*	4	C5,L9,E11,Q14	-1.99165	-0.00773891	1.10778e-11	9.32811e-10
MGNNRPVYIPDPRLPHMRL*	3	D11,L14,M17	-1.99163	0.253368	1.85609e-17	6.93203e-15
MGNNRWWLIPHPRPPHPRL*	4	W6,W7,L8,H11	-1.9915	1.42788	7.41924e-23	1.12643e-19
MGNNQPVYWPQPRPPYPRL*	3	Q5,W9,Y16	-1.99102	0.959789	5.35159e-22	6.46634e-19
MQNNGPVYIWQPRPPHPRL*	3	Q2,G5,W10	-1.99087	-0.634898	3.09155e-07	9.20345e-06
MGNNRPVYIGEPRPPHPRL*	2	G10,E11	-1.99022	4.66044	2.93391e-47	1.02452e-41
MGNNRPWYKPKPRPPHPRL*	3	W7,K9,K11	-1.98988	-0.576256	6.88605e-13	7.8917e-11
MGNNRPVYIYQPRRPYMRL*	4	Y10,R14,Y16,M17	-1.98976	-0.725441	2.33737e-09	1.11367e-07
MGNNRWVYIPQPRWPHPRL*	2	W6,W14	-1.98963	0.910076	1.48726e-16	4.42001e-14
MGNNRPRWTPQPRLPHPRL*	4	R7,W8,T9,L14	-1.9895	-0.344492	8.62202e-15	1.6449e-12
MGNNRNVYIPAPRPPHLRL*	3	N6,A11,L17	-1.98922	-0.496196	1.4983e-11	1.22645e-09
MGNFVPVYIPQPRPPHPFI*	4	F4,V5,F18,I19	-1.98878	0.691815	0.000173536	0.00279217
MGNMRPGYIPQPRPPHLRL*	3	M4,G7,L17	-1.98862	0.722011	1.04939e-15	2.52026e-13
MPNGRPVVIPGPGPPHPRL*	5	P2,G4,V8,G11,G13	-1.98861	-0.672876	1.59845e-13	2.16683e-11
MALNRPEYIPQPRPPHPRL*	3	A2,L3,E7	-1.98859	-0.797212	1.25633e-12	1.33402e-10
MRNNRPVYIPEPRWPHPRL*	3	R2,E11,W14	-1.98852	-0.135729	2.36104e-10	1.43237e-08
MGNNRPVMIPQRRPFHPRL*	3	M8,R12,F15	-1.9885	-0.414303	1.16338e-14	2.14042e-12
MGNNRPKYILQTRPPHPRL*	3	K7,L10,T12	-1.98835	-0.504748	6.03527e-10	3.31996e-08
MGVNRPVWIPHPRPPHPRL*	3	V3,W8,H11	-1.9881	0.326562	8.30271e-14	1.21513e-11
MGYNRPVYEPGCRPPHPRL*	4	Y3,E9,G11,C12	-1.98785	-0.202462	4.01891e-11	2.96264e-09
MGNNRPVYIPEPRQPHLRL*	3	E11,Q14,L17	-1.98772	0.660761	1.05214e-17	4.20373e-15
MGNCRWVYIPQPRLPHPRL*	3	C4,W6,L14	-1.9877	-0.303026	1.0991e-14	2.03719e-12
MQDNRPVYIPQPRPPHPRL*	2	Q2,D3	-1.98719	-0.756313	1.20845e-11	1.01099e-09
MGNNRPVYQPEPRKPHPRL*	3	Q9,E11,K14	-1.98712	-0.0304928	1.01488e-14	1.90433e-12
MGNNRPVYKPAPYPPHLRL*	4	K9,A11,Y13,L17	-1.98669	-0.411521	2.2429e-13	2.9312e-11
MGNNRHVYIPEPRPFHMRL*	4	H6,E11,F15,M17	-1.98647	-0.533244	5.63275e-10	3.1286e-08
MQNNRPVYQPQPRLPHPRL*	3	Q2,Q9,L14	-1.98635	-0.258139	1.31472e-13	1.82327e-11
MSNNRPVYIEKPRMPHPRL*	4	S2,E10,K11,M14	-1.98602	0.611923	1.6084e-18	7.73623e-16
MGNNRCMYIKSPRPPHPRL*	4	C6,M7,K10,S11	-1.98586	-0.622628	1.14303e-08	4.6477e-07
MGNNNLVYAPQPRPPHPRL*	3	N5,L6,A9	-1.98583	0.366115	3.5442e-11	2.6496e-09
MGNLRWVYIPQPRSPHPRL*	3	L4,W6,S14	-1.98555	-0.652885	8.3217e-09	3.49229e-07
MGSNRPVYHPKPRPPHPRL*	3	S3,H9,K11	-1.98548	-0.234695	7.23865e-15	1.41214e-12
MGGNRSVYIPIPRPPHPRL*	3	G3,S6,I11	-1.98535	-0.318914	1.12315e-10	7.39311e-09
MGKNRPVYPTQPRPPHPRL*	3	K3,P9,T10	-1.98427	-0.60908	4.98202e-13	5.94368e-11
MENNRPVYRPQPRPPHPRL*	2	E2,R9	-1.98409	-0.504846	8.61237e-12	7.43493e-10
MVNNRPVYIPQTRDPHPRL*	3	V2,T12,D14	-1.98391	-0.561051	4.86201e-13	5.81441e-11
MGNWDPVYMPDPRPPHPRL*	4	W4,D5,M9,D11	-1.9839	1.50406	6.7384e-22	7.9227e-19
MGNNRPWYIPSMRPPHLRL*	4	W7,S11,M12,L17	-1.98371	-0.729814	1.55624e-08	6.13568e-07
MCNNRPVYIPQPREPYPRL*	3	C2,E14,Y16	-1.98363	0.176951	1.52822e-14	2.73906e-12
MGNNRLVRIPQPRPFHPRL*	3	L6,R8,F15	-1.98361	0.204441	3.21925e-06	7.71982e-05
MGANRPVYIPEPRQPWPRL*	4	A3,E11,Q14,W16	-1.9836	-0.417535	1.04727e-10	6.95127e-09
MGTNRPVYEVQPRPPHPRL*	3	T3,E9,V10	-1.98354	-0.662391	1.0668e-09	5.50831e-08
MSNNRPVYIPKPRLPHPRL*	3	S2,K11,L14	-1.9835	-0.642778	1.58949e-08	6.25336e-07
MGNNRPVYIPNPRDPFPRL*	3	N11,D14,F16	-1.98348	-0.504692	8.92872e-10	4.6921e-08
MENNRMVHIPEPRPAHPRL*	5	E2,M6,H8,E11,A15	-1.98324	0.477325	1.72211e-15	3.91254e-13
MGNNRVVYIPQPRPPHLRL*	2	V6,L17	-1.9832	-0.075847	8.17703e-11	5.58242e-09
MTNNRRVYKPQPMPPHPRL*	4	T2,R6,K9,M13	-1.98305	0.893882	5.89599e-19	3.14332e-16
MSNQRPVYTPQPRPPHPRL*	3	S2,Q4,T9	-1.98253	-0.235435	1.55463e-13	2.11483e-11
MGNRRPVYWPQPRPPHPRL*	2	R4,W9	-1.98252	0.802298	4.89593e-17	1.64865e-14
MGQMRTMYICQPREPHPRL*	6	Q3,M4,T6,M7,C10,E14	-1.9824	-0.465869	8.56117e-13	9.54519e-11
MGNNRPVYIYQPRIPHLRL*	3	Y10,I14,L17	-1.98232	0.391902	3.30294e-08	1.20951e-06
MGNKRPVYQPGPRPPHPRL*	3	K4,Q9,G11	-1.98222	-0.731021	1.22725e-12	1.30816e-10
MGNNRPMYWIQPRQPHPRL*	4	M7,W9,I10,Q14	-1.98221	0.00518143	8.30349e-11	5.65328e-09
MGNNRPVSMPDPRPPHPRL*	3	S8,M9,D11	-1.982	-0.728214	1.2911e-11	1.07295e-09
MGNNRPVYFRQPRKPHPRL*	3	F9,R10,K14	-1.98157	-0.631417	3.71007e-12	3.5167e-10
MGNYRPVYILQARPPHPRL*	3	Y4,L10,A12	-1.98142	-0.0317208	2.1636e-18	1.00203e-15
MGNNHPVYTPEPREPHPRI*	5	H5,T9,E11,E14,I19	-1.98072	-0.540583	4.89324e-07	1.39715e-05
MGNMRYVYLPQPRPPHPRL*	3	M4,Y6,L9	-1.9806	-0.539992	2.64496e-07	7.99114e-06
MGNHRPEYICVPRPYHPRL*	5	H4,E7,C10,V11,Y15	-1.98058	-0.38461	1.06764e-07	3.50129e-06
MSNNRPVYIPYPQEPHPRL*	4	S2,Y11,Q13,E14	-1.98026	0.882173	1.26099e-08	5.07827e-07
MGYSLPVYIPKPRPPHPRL*	4	Y3,S4,L5,K11	-1.98022	-0.268295	4.64081e-16	1.22307e-13
MGNNRPVFIEQPKPPHPDK*	5	F8,E10,K13,D18,K19	-1.98012	-0.62709	5.73567e-11	4.06678e-09
MGNNRDWYIWQPYPPHPRL*	4	D6,W7,W10,Y13	-1.9798	-0.382876	1.68578e-14	2.99274e-12
MGNNMPVYIPNPRPPWPRL*	3	M5,N11,W16	-1.97957	-0.6956	1.84489e-09	9.00774e-08
MGNKRPAYIPEPRPPHPRL*	3	K4,A7,E11	-1.97949	0.149852	4.38262e-18	1.89173e-15
MPNNRPVYHPQPRWPHPRL*	3	P2,H9,W14	-1.97933	-0.795308	2.46225e-11	1.9107e-09
MGNNKPVYVPQPRPPHPRL*	2	K5,V9	-1.97894	1.55598	1.53091e-15	3.52633e-13
MPNLRPVYWPQPRSPHPRL*	4	P2,L4,W9,S14	-1.97854	-0.761783	1.86125e-08	7.22162e-07
MKTNRPVYNPQPRPPHPRL*	3	K2,T3,N9	-1.97847	-0.681086	1.83204e-09	8.94999e-08
MANMRPRYIPQPRPPHLRL*	4	A2,M4,R7,L17	-1.9784	1.71834	2.31473e-20	1.81234e-17
MKLNRPVYIGQPRPPHPRL*	3	K2,L3,G10	-1.97811	-0.350019	1.32804e-08	5.31884e-07
MGNNRTVYRPQPRPPHPRL*	2	T6,R9	-1.97808	1.65979	1.02811e-26	4.78688e-23
MHNNKPVYQPRPRPPHPRL*	4	H2,K5,Q9,R11	-1.97791	-0.593796	2.67959e-06	6.52882e-05
MGNNRYVYIPAPRAPHPRL*	3	Y6,A11,A14	-1.97782	0.950921	4.6834e-21	4.34957e-18
MLNNRPVYICQPREPHPRL*	3	L2,C10,E14	-1.97715	-0.429612	6.25227e-10	3.42907e-08
MINNVNVYGPQPRPPHPRL*	4	I2,V5,N6,G9	-1.97672	-0.239645	6.78083e-14	1.01756e-11
MPNNRPRYLPEPRKPHPRL*	5	P2,R7,L9,E11,K14	-1.97671	-0.552208	1.30036e-10	8.4402e-09
MGNNRFVYIPQPREPHPRL*	2	F6,E14	-1.97648	0.629031	8.02013e-16	1.98204e-13
MGKNRPVRVPQPRPPHPRL*	3	K3,R8,V9	-1.97628	0.966876	2.93863e-22	3.80062e-19
MGNNRLVTIHWPMCPHPRL*	6	L6,T8,H10,W11,M13,C14	-1.9762	-0.0657127	5.51987e-16	1.42044e-13
MKNNRPVSIPQPRPPHPRL*	2	K2,S8	-1.97584	0.254721	4.1168e-09	1.85758e-07
MRNNRPVYEPQNKPYHPRL*	5	R2,E9,N12,K13,Y15	-1.97571	0.0668357	7.32895e-17	2.36095e-14
MGNNRPVYSPKPRPQRWRL*	5	S9,K11,Q15,R16,W17	-1.9757	-0.385045	1.46386e-12	1.53048e-10
MDNNRPVYIGHIRPPHPRL*	4	D2,G10,H11,I12	-1.97548	-0.0367904	5.45791e-13	6.4541e-11
MGNNRPKYEPQCRPPHPRL*	3	K7,E9,C12	-1.97544	0.618078	8.42957e-12	7.3024e-10
MGQNIPVYIPMPRPPHPRL*	3	Q3,I5,M11	-1.9754	-0.393736	1.94454e-06	4.88056e-05
MWNNRWVYTPQPRPPHPRL*	3	W2,W6,T9	-1.97536	-0.605236	5.07331e-11	3.64604e-09
MGWNRPVCYRQPPPPHLRL*	6	W3,C8,Y9,R10,P13,L17	-1.97511	0.940988	8.57048e-15	1.6372e-12
MGNNRAVYIPRPRPPHLRL*	3	A6,R11,L17	-1.97473	-0.453604	5.15585e-09	2.28016e-07
MMNNRPVNIPQPRPPHPRL*	2	M2,N8	-1.97472	-0.49337	1.24267e-12	1.32098e-10
MHNNKPVPIPYPRPPHPRL*	4	H2,K5,P8,Y11	-1.97462	-0.624411	1.76111e-10	1.1029e-08
MGWNRPRCILQPRPPHPRL*	4	W3,R7,C8,L10	-1.97456	0.0657495	1.18403e-12	1.26751e-10
MGNTRPVYINRPRPPHPRL*	3	T4,N10,R11	-1.97443	0.0688473	8.14248e-19	4.23748e-16
MGNMRPVYIIQPRPPHPRL*	2	M4,I10	-1.97439	0.257697	5.70289e-19	3.04968e-16
MCHNRPVYFRPPRPPHPRL*	5	C2,H3,F9,R10,P11	-1.97403	-0.460906	9.02692e-11	6.09002e-09
MGQNRMVHIPQPCPYHIRL*	6	Q3,M6,H8,C13,Y15,I17	-1.97383	-0.0087437	8.62617e-09	3.60451e-07
MMNNRPVYIPQPKPPHPRL*	2	M2,K13	-1.97374	-0.383555	1.2798e-10	8.31992e-09
MGNIRPMYIPQPRPPHPRL*	2	I4,M7	-1.97341	0.0715665	8.05783e-19	4.19968e-16
MGFNRPVHIPQPRPPFPRL*	3	F3,H8,F16	-1.97336	-0.115554	8.30756e-16	2.04872e-13
MGVNNPVYIPQPRPPHPRV*	3	V3,N5,V19	-1.97316	-0.556923	6.38447e-14	9.67643e-12
MRNNRPVYIPQPRPPHPRQ*	2	R2,Q19	-1.97308	-0.172375	1.0028e-13	1.43196e-11
MGNNNWVFIPQNVQPHPRL*	6	N5,W6,F8,N12,V13,Q14	-1.97299	-0.425988	8.70765e-15	1.65706e-12
MENNRPVYVPQPRPPHPRL*	2	E2,V9	-1.97242	1.05984	7.99611e-19	4.1784e-16
MQYNRMVYIDQPRRPHPRL*	5	Q2,Y3,M6,D10,R14	-1.97241	0.718746	2.59051e-11	2.00001e-09
MNHNRPVYIPQPRPPHPRL*	2	N2,H3	-1.9724	2.13755	7.58687e-25	2.02239e-21
MGNNRLVTIHQPRKPHPRL*	4	L6,T8,H10,K14	-1.97199	-0.32939	1.62208e-10	1.02447e-08
MCNNRPVYIRVPRPPHPRL*	3	C2,R10,V11	-1.97191	-0.179033	5.16939e-15	1.04707e-12
MLNMRPVYIPQPRPPHPRL*	2	L2,M4	-1.97159	0.824273	1.67759e-17	6.31264e-15
MGNNRCVWIPFPRPPHPRL*	3	C6,W8,F11	-1.97144	-0.809137	2.8312e-08	1.05232e-06
MGNNRPVYRPMPRPPNPRL*	3	R9,M11,N16	-1.97126	0.693875	1.09244e-19	7.1214e-17
MHNNRPVYIPAKRQPYETL*	7	H2,A11,K12,Q14,Y16,E17,T18	-1.97123	0.853925	1.03301e-11	8.74915e-10
MGNRRPCYIPEPRPPHPRL*	3	R4,C7,E11	-1.97121	-0.0953772	2.46071e-14	4.17531e-12
MGNNRPVHIHGPRPPHPRL*	3	H8,H10,G11	-1.97101	-0.33517	3.8577e-12	3.64083e-10
MLNNRPVYIPGPPHPHPRL*	4	L2,G11,P13,H14	-1.97077	-0.362561	1.16343e-08	4.72022e-07
MGNNRMVYWPMPRPPHPRL*	3	M6,W9,M11	-1.97065	-0.438718	4.1514e-14	6.59539e-12
MGNMRPVYMPQPRPPHARL*	3	M4,M9,A17	-1.97044	-0.575858	8.5183e-08	2.86155e-06
MGRNRPVYKPWPRPPHPRL*	3	R3,K9,W11	-1.97019	0.714556	2.05009e-09	9.89209e-08
MSNNRNVYIPQCRPPHPRL*	3	S2,N6,C12	-1.97003	-0.714126	8.8972e-12	7.65245e-10
MGNKRPVYIAQPRPPHLRL*	3	K4,A10,L17	-1.97001	1.04524	8.22429e-14	1.20567e-11
MGNNRPVYIGQLRENHARL*	5	G10,L12,E14,N15,A17	-1.96993	-0.75686	8.7071e-11	5.89688e-09
MGGNRPWYIPQPRPPHPRL*	2	G3,W7	-1.96986	1.54224	4.90168e-12	4.5115e-10
MGNNRPVFHCQPRDPHPRL*	4	F8,H9,C10,D14	-1.96923	0.477353	3.33404e-11	2.50429e-09
MGRNRPVYICNPRPPHPRL*	3	R3,C10,N11	-1.96893	2.08573	7.93818e-18	3.24211e-15
MGHNHPVYIPRPRPPHPRL*	3	H3,H5,R11	-1.96888	0.553434	3.6883e-15	7.80102e-13
MGHNRPVYWPRTRPPHPRL*	4	H3,W9,R11,T12	-1.9688	1.09315	1.02825e-22	1.48374e-19
MGNNRPVYIYQPRIPHMRL*	3	Y10,I14,M17	-1.96879	0.0295555	2.06394e-08	7.92092e-07
MANNRHVYIPIPRPPHPRL*	3	A2,H6,I11	-1.96874	-0.368897	4.39242e-10	2.50462e-08
MGANREVYIPQHRPPHPRL*	3	A3,E6,H12	-1.96852	0.877248	1.07581e-21	1.17766e-18
MDNNWDCYIPQPRPPHPRL*	4	D2,W5,D6,C7	-1.96803	-0.771689	8.84582e-10	4.65624e-08
MGNNRFVYIPQPRGPHPRL*	2	F6,G14	-1.96792	-0.184934	7.34895e-07	2.02019e-05
MGANRPVYYPQARPPHPRL*	3	A3,Y9,A12	-1.96742	0.110486	3.11297e-11	2.35649e-09
MLNNRPVYIGQERPPHDHL*	5	L2,G10,E12,D17,H18	-1.96673	-0.766588	2.54101e-09	1.20151e-07
MGNNRPVYIGEPRPPHRRL*	3	G10,E11,R17	-1.96671	-0.518241	3.60929e-07	1.06082e-05
MLNNIGVYIPGPRPPHPRL*	4	L2,I5,G6,G11	-1.96651	0.551939	1.7077e-09	8.40135e-08
MGKNRPVYIPWPRTPHPRL*	3	K3,W11,T14	-1.96637	-0.671988	9.45635e-09	3.91018e-07
MPNNRPVYIPLPRSPHPRL*	3	P2,L11,S14	-1.96624	-0.627395	7.21232e-12	6.36798e-10
MGENRPRYWPGPRPPHPRL*	4	E3,R7,W9,G11	-1.96601	0.189663	4.41873e-15	9.09797e-13
MRNNRPVYIPQPKPPHPRL*	2	R2,K13	-1.9657	3.23459	8.57979e-16	2.10397e-13
MGGNRPVWIMQPRPPHPRL*	3	G3,W8,M10	-1.96563	-0.564789	1.17213e-08	4.74998e-07
MGNNSPVYIPQPRTPHPRL*	2	S5,T14	-1.96552	2.85805	5.42279e-08	1.89667e-06
MGNVRPVYEPLPRPPHPRL*	3	V4,E9,L11	-1.96515	-0.610163	5.45327e-11	3.89502e-09
MDNNRPVYWIQPRPPHPRL*	3	D2,W9,I10	-1.9649	-0.340729	5.47083e-10	3.04885e-08
MSNNRPVWIRQPRPPHPRL*	3	S2,W8,R10	-1.96488	-0.00983529	1.19142e-17	4.6694e-15
MGYNRRVYIPHPRPPHPRL*	3	Y3,R6,H11	-1.96446	1.22164	7.41854e-13	8.42097e-11
MGNIRPVYIPNPRPPHPRI*	3	I4,N11,I19	-1.96442	-0.796553	5.90479e-12	5.31429e-10
MHNNRPVYIEKPRMPHPRL*	4	H2,E10,K11,M14	-1.96429	0.206841	1.47369e-12	1.53955e-10
MGNVRQVYLPEPRPPHPRL*	4	V4,Q6,L9,E11	-1.96428	0.211447	4.14521e-12	3.88071e-10
MGNNRPRNIPSPRPPHPRL*	3	R7,N8,S11	-1.96424	-0.641145	2.65098e-13	3.41468e-11
MRTPRPVYIPDPRPPHPRL*	4	R2,T3,P4,D11	-1.96418	-0.614447	3.69436e-12	3.50467e-10
MQNNRPVYVPQPRPPHPRL*	2	Q2,V9	-1.9637	0.0460154	8.60719e-19	4.43307e-16
MGNNRNWYCPKPRPPHPRL*	4	N6,W7,C9,K11	-1.96367	0.82214	1.29015e-13	1.79419e-11
MGQNRPVYINQPREPHPRL*	3	Q3,N10,E14	-1.96349	-0.721566	8.66393e-09	3.61894e-07
MGWNRPVYWPQPRPPFPRL*	3	W3,W9,F16	-1.96345	0.432781	4.00689e-19	2.23514e-16
MGNNNLVYIPQPRPPHLRL*	3	N5,L6,L17	-1.9633	-0.334234	7.86006e-14	1.15958e-11
MGNPRPVNKPQPRPPHPRL*	3	P4,N8,K9	-1.96326	1.52433	8.62492e-15	1.6449e-12
MGNNRPMYRPNPMPPFPRL*	5	M7,R9,N11,M13,F16	-1.96315	-0.210828	1.24711e-15	2.9208e-13
MGNNRPVYIMQWRNPWLRL*	5	M10,W12,N14,W16,L17	-1.96299	0.250089	9.27804e-11	6.23054e-09
MTNNRPVYIPQPRQYHPRL*	3	T2,Q14,Y15	-1.96291	-0.146327	8.4001e-13	9.38058e-11
MKNNRPVYLMQPRPPHPRL*	3	K2,L9,M10	-1.96265	1.75078	1.48237e-25	4.66343e-22
MCNNYPMYIPQPRPPHPRL*	3	C2,Y5,M7	-1.96207	0.221879	6.47937e-18	2.69677e-15
MRYFRGMYIKQPRPPHPRL*	6	R2,Y3,F4,G6,M7,K10	-1.96201	-0.168584	6.63897e-15	1.30316e-12
MGNNRPMYIPKPRMPHPRL*	3	M7,K11,M14	-1.96178	-0.274739	8.84772e-12	7.6174e-10
MFNNRPVYVPKPRMPHPRI*	5	F2,V9,K11,M14,I19	-1.96132	0.103054	2.16923e-16	6.17858e-14
MGNVRPVYWPYPRDPHPRL*	4	V4,W9,Y11,D14	-1.96114	-0.12717	6.09438e-17	2.00202e-14
MNPNWPVYWPQPRPPHPRL*	4	N2,P3,W5,W9	-1.96099	-0.444019	1.15114e-14	2.12125e-12
MGNNRPVYDPWPRGPHPRI*	4	D9,W11,G14,I19	-1.96096	-0.219175	9.03106e-10	4.74088e-08
MMNNRPVTEPQPRPPHPRL*	3	M2,T8,E9	-1.96091	-0.659211	5.03486e-13	6.00057e-11
MGNNRLVYIPQPREPHPRL*	2	L6,E14	-1.96087	3.07419	8.60946e-41	7.51604e-36
MGPNNPVYIEQPREPHPRL*	4	P3,N5,E10,E14	-1.96077	-0.460665	5.3475e-12	4.87557e-10
MGNNKPVYDKLPRPPHPRL*	4	K5,D9,K10,L11	-1.96073	-0.284049	4.13057e-12	3.86961e-10
MGNNRPVYWPRPRPPYPRL*	3	W9,R11,Y16	-1.96027	-0.790137	6.92678e-08	2.37047e-06
MGINRWVYIPMPVPPHPRL*	4	I3,W6,M11,V13	-1.95987	-0.715134	4.96111e-10	2.79152e-08
MGNVRGMYIMQPRPPHPRL*	4	V4,G6,M7,M10	-1.95984	-0.421428	2.23859e-11	1.7543e-09
MGNNWPQYHFQPRPPHPRL*	4	W5,Q7,H9,F10	-1.95955	-0.129067	1.34185e-13	1.8572e-11
MQNNTEVYIPQPRMPHPRL*	4	Q2,T5,E6,M14	-1.95949	-0.392084	1.71836e-09	8.44782e-08
MGNNRHVYSPQPYPPHPRL*	3	H6,S9,Y13	-1.95937	-0.652226	8.10394e-12	7.05163e-10
MGNNRPVYPLWPRPPHPRL*	3	P9,L10,W11	-1.95927	-0.114379	1.58635e-12	1.6472e-10
MLNIRVVYIHQPRPPHPRL*	4	L2,I4,V6,H10	-1.95898	1.50873	7.89457e-17	2.51072e-14
MGNNRPVWIPDPRPPWPRL*	3	W8,D11,W16	-1.95862	0.621368	7.87618e-16	1.95199e-13
MGPNRPVCIYQPRPPHPRL*	3	P3,C8,Y10	-1.95857	0.0237234	2.03634e-18	9.49385e-16
MGNVRSVYHPQPRPPHPRL*	3	V4,S6,H9	-1.95855	0.631413	5.32033e-18	2.26016e-15
MGNFRPVYIPAPRPPHMRL*	3	F4,A11,M17	-1.95836	0.281457	1.0019e-13	1.43152e-11
MLNNRPVYIPQPREFHPRL*	3	L2,E14,F15	-1.95833	-0.174804	2.25368e-11	1.76414e-09
MHPNRPVYIPQPRPPHPRL*	2	H2,P3	-1.95801	3.06087	1.25937e-21	1.32063e-18
MGNNWPVYIPEPRQPHPRL*	3	W5,E11,Q14	-1.95767	-0.732231	5.22146e-09	2.30626e-07
MGNNCPVYYQQPRPFHPRL*	4	C5,Y9,Q10,F15	-1.95764	1.27288	1.12811e-20	9.5615e-18
MHNNRPVPWPQPRPPHPRL*	3	H2,P8,W9	-1.95753	-0.110274	7.53735e-17	2.42137e-14
MGNNRPAYIPYPRPPHPRK*	3	A7,Y11,K19	-1.95751	-0.269026	7.36499e-12	6.48911e-10
MGFNRPVHIPGPRPPHPRL*	3	F3,H8,G11	-1.95733	-0.499963	2.11592e-09	1.0176e-07
MGNNRPWYIPRPRWFWPRL*	5	W7,R11,W14,F15,W16	-1.95719	-0.256892	4.75596e-15	9.72351e-13
MMNNLPVYQPQPRPPHPRL*	3	M2,L5,Q9	-1.95688	-0.627772	7.66585e-11	5.27469e-09
MGNNCRVYTPQPRDPHPRL*	4	C5,R6,T9,D14	-1.95669	-0.553132	9.61784e-14	1.37928e-11
MGNFRPVYFPQPREPHLRL*	4	F4,F9,E14,L17	-1.95658	-0.377655	5.98515e-15	1.19021e-12
MMNNGPVYIPWPRPPHPRL*	3	M2,G5,W11	-1.95647	0.0615124	1.82784e-15	4.12325e-13
MGNNRPVTWPMPRPPHPRL*	3	T8,W9,M11	-1.95592	1.02393	1.71093e-11	1.37663e-09
MGNNRYVYHPEPRPPHPRL*	3	Y6,H9,E11	-1.95591	0.59084	4.92342e-15	1.00131e-12
MGCNRPVYHNQPRPPHPRL*	3	C3,H9,N10	-1.95546	-0.789602	4.1274e-10	2.36781e-08
MGNNRPVWQPQPRDPHPRL*	3	W8,Q9,D14	-1.95536	0.331259	4.23611e-13	5.1363e-11
MGNNLSVYIQQPLPPHPRL*	4	L5,S6,Q10,L13	-1.95535	-0.532361	7.60042e-08	2.57951e-06
MKNNRGCYICQPKRYHPRL*	7	K2,G6,C7,C10,K13,R14,Y15	-1.95501	0.305486	1.84551e-16	5.37041e-14
MMNNYYVYIPDPRPPHPRL*	4	M2,Y5,Y6,D11	-1.95431	0.114988	1.84884e-12	1.88886e-10
MGNNRNVYVPQPRPFHPRL*	3	N6,V9,F15	-1.9541	-0.760777	7.84097e-10	4.18471e-08
MHNNQPGYDRQPRPPHLRL*	6	H2,Q5,G7,D9,R10,L17	-1.95391	0.752386	7.18289e-13	8.19692e-11
MGNNRPKYIPKPRPPCPRL*	3	K7,K11,C16	-1.95387	-0.388922	4.57212e-09	2.04637e-07
MGNGRETYIPQPRPPHPRL*	3	G4,E6,T7	-1.95369	-0.403197	4.52039e-10	2.56961e-08
MHNNRPVYWAQPRPPHPRL*	3	H2,W9,A10	-1.95344	0.510499	2.06358e-19	1.24887e-16
MQNNTEVYYPQPRPPHPRL*	4	Q2,T5,E6,Y9	-1.95334	0.181251	4.03314e-16	1.07756e-13
MGNIRHVYIPMPRPPHPRL*	3	I4,H6,M11	-1.9533	-0.154514	7.32318e-15	1.42624e-12
MGVNRPVYRPNPRPPHPRL*	3	V3,R9,N11	-1.95329	-0.515082	1.60996e-12	1.66923e-10
MGNNRPVDIIQPRPFHPRL*	3	D8,I10,F15	-1.95312	-0.784285	7.33903e-12	6.47167e-10
MMNNRPAVIPKPRPPHPRL*	4	M2,A7,V8,K11	-1.95311	1.68349	1.97383e-11	1.56864e-09
MGNNRPVYIRTPRPPHPRL*	2	R10,T11	-1.95306	-0.386794	1.79957e-12	1.84432e-10
MCNNRPVYMPQPRPPHPRL*	2	C2,M9	-1.95302	0.0855277	2.40375e-18	1.10445e-15
MGNNRIVYIPQSRPPHMRL*	3	I6,S12,M17	-1.95298	-0.604459	2.13839e-08	8.17698e-07
MPNNRPVHIPQPRPPHPRL*	2	P2,H8	-1.95298	1.95352	1.17878e-21	1.25496e-18
MFNKRPVYIDQPRPPHPRL*	3	F2,K4,D10	-1.95288	-0.579668	4.97064e-12	4.56774e-10
MGANREVYIKQARPPHPRL*	4	A3,E6,K10,A12	-1.95246	-0.195698	3.90967e-15	8.18988e-13
MGMNRPVYIPQPRPPYPRL*	2	M3,Y16	-1.95171	-0.0165376	2.82232e-17	1.00464e-14
MGNNRPVWIVFPRPPHPRL*	3	W8,V10,F11	-1.95168	-0.754958	3.33331e-09	1.53682e-07
MGNRRPVMIHQPRPPWPRL*	4	R4,M8,H10,W16	-1.95149	-0.0242792	3.09075e-15	6.66226e-13
MGNNRAVYILQPRPPHPRL*	2	A6,L10	-1.95123	-0.717461	1.36129e-11	1.12362e-09
MGNTRPVYQPWPRGPHPRL*	4	T4,Q9,W11,G14	-1.95108	-0.0124212	2.08837e-11	1.64816e-09
MGVNRPVYMPWPRPPHPRL*	3	V3,M9,W11	-1.95105	-0.294491	4.83516e-11	3.49139e-09
MGNNRPVYQCQPRPPHCRL*	3	Q9,C10,C17	-1.95035	1.15929	4.26719e-15	8.83806e-13
MGAKIPVYIPAPRPPHLRL*	5	A3,K4,I5,A11,L17	-1.94992	-0.737423	4.81009e-12	4.43655e-10
MENNRPVYWPQPRPPHPRL*	2	E2,W9	-1.94992	1.10988	1.67295e-24	4.02891e-21
MENNRHVYIHQPRPPHPRL*	3	E2,H6,H10	-1.94949	0.746836	1.46445e-19	9.25721e-17
MGNNRPVYWMQPREPHPRL*	3	W9,M10,E14	-1.94914	0.373306	1.91896e-17	7.15917e-15
MGYNRPVWIPQPRPPHPRL*	2	Y3,W8	-1.9484	0.357348	4.63406e-17	1.57413e-14
MGMNRPWYKPQPRPPHPRL*	3	M3,W7,K9	-1.94821	0.71563	3.21875e-17	1.13305e-14
MGNNRPEYIVAPRPPHPRL*	3	E7,V10,A11	-1.94815	-0.719132	1.50655e-09	7.5295e-08
MCNNRPVYIPQPRPPHMRL*	2	C2,M17	-1.9478	0.450586	2.35312e-14	4.02403e-12
MGNFRPVYIPEARPPHPRL*	3	F4,E11,A12	-1.94757	0.441307	1.91368e-16	5.51821e-14
MCNNRPVYWPQPRDPHPRL*	3	C2,W9,D14	-1.94749	0.24631	8.6401e-13	9.6269e-11
MGNGKPVYIPEPRPPHPRL*	3	G4,K5,E11	-1.94737	-0.763273	2.16376e-07	6.64951e-06
MGNNRPRYIPPPRPPWPRL*	3	R7,P11,W16	-1.9471	-0.608049	2.12331e-12	2.13739e-10
MGNNRPRYIPQPRGPHLRL*	3	R7,G14,L17	-1.94694	-0.784269	1.94281e-10	1.20118e-08
MGNNREVYIGQPRMPHPRL*	3	E6,G10,M14	-1.94689	0.842612	2.29742e-14	3.94424e-12
MGNNRWVYIWQPRPPYPRL*	3	W6,W10,Y16	-1.94686	-0.768437	1.03244e-11	8.74639e-10
MGNNVPVYWWQPRPPHPRL*	3	V5,W9,W10	-1.94587	-0.105573	3.71576e-10	2.15926e-08
MGNKRPVYWPSNRPPHPRL*	4	K4,W9,S11,N12	-1.94583	-0.0356986	2.13574e-10	1.30842e-08
MHPNRPVYLPQPRPPHPRL*	3	H2,P3,L9	-1.94565	0.551452	8.52277e-14	1.24213e-11
MGNNRPVYIPWPRTPHPRI*	3	W11,T14,I19	-1.94555	-0.141628	3.33175e-12	3.19891e-10
MGNNRPVYLPNPRDPHPRL*	3	L9,N11,D14	-1.94537	-0.244834	7.04782e-16	1.77057e-13
MGNNRPVYIPMPRQPHLRL*	3	M11,Q14,L17	-1.94497	-0.397412	6.91242e-12	6.12331e-10
MGNNRPVYWPFPRPPHLRL*	3	W9,F11,L17	-1.94493	0.502083	1.43314e-13	1.97234e-11
MGQNRPVYIPMPRPPHPRL*	2	Q3,M11	-1.9448	0.682085	5.6151e-15	1.12689e-12
MPNNRPVYIPGPRPPHPRL*	2	P2,G11	-1.9446	0.916454	7.04523e-21	6.30817e-18
MHNNRRVYQPQPRPPHPRL*	3	H2,R6,Q9	-1.94448	-0.63293	8.68103e-08	2.91173e-06
MGNNRPVFEPKPRPPHPRL*	3	F8,E9,K11	-1.9442	-0.775232	7.82204e-11	5.37052e-09
MGNNRPKYWPQPRPPHPRL*	2	K7,W9	-1.944	2.55861	5.33826e-24	1.10303e-20
MGNVRPWYIPQPRPPHPRL*	2	V4,W7	-1.94355	0.650768	2.15853e-14	3.73336e-12
MLNNRPVYIPKPRPPHPRL*	2	L2,K11	-1.94346	0.176338	7.96596e-18	3.24966e-15
MLNNRPVYKPQPRPPHPRL*	2	L2,K9	-1.9433	-0.595769	1.29634e-10	8.41569e-09
MGRNRPVHIPQPRPPHPRL*	2	R3,H8	-1.94329	0.989839	1.93798e-15	4.34924e-13
MGNNRAVYIPQPRTPHPRL*	2	A6,T14	-1.94277	0.488342	2.2942e-11	1.79151e-09
MWNNRPVYEPQPRPPHPRL*	2	W2,E9	-1.94259	-0.682493	5.69137e-12	5.15543e-10
MGTNRTVYIPQAREPHPRL*	4	T3,T6,A12,E14	-1.94241	0.436781	5.44247e-17	1.80656e-14
MMNNRAVYIPQPRPPHPRI*	3	M2,A6,I19	-1.9424	-0.462257	2.68423e-08	1.00378e-06
MHPNRPVYIPQPIPPHPRL*	3	H2,P3,I13	-1.9423	-0.620412	3.00876e-11	2.28987e-09
MGNNRDVYIPEPRPPHPRL*	2	D6,E11	-1.94214	0.0744024	3.10173e-15	6.68181e-13
MGKNAPVTWPKPRPPWPRL*	6	K3,A5,T8,W9,K11,W16	-1.94191	-0.425823	3.21513e-08	1.1802e-06
MGNNRLVYCRQPRPPHPRL*	3	L6,C9,R10	-1.94143	1.78532	3.14945e-28	1.99961e-24
MINNRPEYIVQPRPPHPRL*	3	I2,E7,V10	-1.94143	0.436211	1.13274e-17	4.46949e-15
MHNNRIVYIPKPRHPHPRL*	4	H2,I6,K11,H14	-1.94139	0.803563	6.3661e-17	2.08111e-14
MGNNRFVYIPVPRPPHLRL*	3	F6,V11,L17	-1.94136	0.374024	2.7059e-17	9.74119e-15
MCNRRPVYIPGGRPPHVRL*	5	C2,R4,G11,G12,V17	-1.94135	0.593121	2.96799e-17	1.05113e-14
MGNNRPWDIPWPVKPHPRL*	5	W7,D8,W11,V13,K14	-1.94126	-0.650947	0.000102093	0.00173965
MNNNRPVWIKQPRPPHPRL*	3	N2,W8,K10	-1.94121	0.163347	2.42042e-14	4.12296e-12
MGNNRPVSMLQKRPPHPRL*	4	S8,M9,L10,K12	-1.94113	0.762233	2.83288e-17	1.00697e-14
MGNNRYVYIVVPRPPHPRL*	3	Y6,V10,V11	-1.94103	-0.197714	4.47755e-13	5.39715e-11
MGNNRPVLPGFPRPPHPRL*	4	L8,P9,G10,F11	-1.94075	-0.763088	3.42988e-08	1.25114e-06
MSNNRPVYWQQPKFYHPRL*	6	S2,W9,Q10,K13,F14,Y15	-1.94068	-0.0971522	3.18692e-12	3.07592e-10
MRINRPVCKPQPREPHPRL*	5	R2,I3,C8,K9,E14	-1.94048	-0.464838	1.95877e-12	1.98733e-10
MGNNRPNYRPQPYPPHPRL*	3	N7,R9,Y13	-1.94021	-0.488936	2.29545e-11	1.79201e-09
MANNRPVYIPQPRSPHMRL*	3	A2,S14,M17	-1.94021	-0.438183	5.82309e-11	4.11887e-09
MGNNRPWDIPRPRPPHPRL*	3	W7,D8,R11	-1.93974	-0.514536	4.52676e-10	2.57282e-08
MGNNRWVDMPRPRPPHPRL*	4	W6,D8,M9,R11	-1.93962	-0.776732	8.15842e-10	4.33468e-08
MGQNAEVYIPQHRAPHPRL*	5	Q3,A5,E6,H12,A14	-1.93954	-0.75887	1.60811e-12	1.66781e-10
MTNNRPNYIPQPRPPHPRL*	2	T2,N7	-1.93941	0.414115	1.20481e-10	7.88061e-09
MGNNRPMYIPVPRPPHMRL*	3	M7,V11,M17	-1.93913	-0.39814	1.21518e-07	3.94002e-06
MDNNGPVYWPQPRPPHPRL*	3	D2,G5,W9	-1.93881	-0.696223	2.08316e-10	1.27935e-08
MENLRPVYIPQPRWPHPRL*	3	E2,L4,W14	-1.93869	-0.771406	3.4828e-06	8.28749e-05
MNHNRPVTFPEPRPPHPRL*	5	N2,H3,T8,F9,E11	-1.93865	0.298273	8.32347e-10	4.41456e-08
MGNNRPVFWPMPRPPHPRL*	3	F8,W9,M11	-1.93845	-0.652737	7.36372e-09	3.13127e-07
MGNKRPVYTPRPRPPHPRL*	3	K4,T9,R11	-1.93844	0.546964	8.49116e-12	7.34482e-10
MGNNRREYIEWPRPPHPRL*	4	R6,E7,E10,W11	-1.93839	-0.466198	1.53627e-09	7.65504e-08
MGNNRPVTWPQIRPPHPRL*	3	T8,W9,I12	-1.93825	1.09082	1.56193e-18	7.55435e-16
MGNARPRWTPDPRPPHPRL*	5	A4,R7,W8,T9,D11	-1.93818	0.999296	2.33967e-15	5.15138e-13
MGNWTPVYIPVPRPPHPRL*	3	W4,T5,V11	-1.93759	-0.408081	6.43325e-11	4.50107e-09
MGNNQPVYFPLPRTPHPRL*	4	Q5,F9,L11,T14	-1.93755	-0.616942	2.49439e-10	1.50829e-08
MGNNRPVYIEEPRPKHVRM*	5	E10,E11,K15,V17,M19	-1.9374	-0.403093	1.31824e-07	4.24033e-06
MLNNRPVAWPQPRPPHPRL*	3	L2,A8,W9	-1.93732	-0.548195	2.95517e-10	1.75949e-08
MCCNRPVYQPQPRPPHPRL*	3	C2,C3,Q9	-1.93718	0.135072	2.86797e-14	4.78495e-12
MRCNPPVYIEQPRPPHPRL*	4	R2,C3,P5,E10	-1.93714	0.298467	5.91695e-12	5.31975e-10
MGNNRPWYIPQDRQPHPRL*	3	W7,D12,Q14	-1.93712	-0.696928	2.42806e-11	1.88627e-09
MGCERPVMSPQPRPPHARL*	5	C3,E4,M8,S9,A17	-1.93694	-0.210704	1.74629e-06	4.42719e-05
MPNNRPVYIEQPRKPHPRL*	3	P2,E10,K14	-1.93648	-0.289979	2.54568e-12	2.51827e-10
MGNNRGMYIKQPRRPHPRL*	4	G6,M7,K10,R14	-1.93601	-0.385099	7.89084e-11	5.41138e-09
MGNNRPFYAPQPRPPFPRQ*	4	F7,A9,F16,Q19	-1.93591	0.154844	0.00028585	0.00434304
MGNNRPVYWQQPRAPHLRL*	4	W9,Q10,A14,L17	-1.9359	-0.621282	7.28562e-08	2.48111e-06
MGCNRPVYGPQPRDPHPRL*	3	C3,G9,D14	-1.93579	-0.241407	1.78985e-12	1.83773e-10
MGNNRPKYKPFPRPPHPRL*	3	K7,K9,F11	-1.93576	0.192532	3.03081e-14	5.03261e-12
MGENRPEYIPQPRPPHPRL*	2	E3,E7	-1.9356	0.624993	6.55986e-18	2.72702e-15
MGNNRKVYIMQPRPPYPRL*	3	K6,M10,Y16	-1.93548	-0.136634	6.02724e-14	9.19487e-12
MGNNRLVYILQPRQPHPRL*	3	L6,L10,Q14	-1.93546	0.236225	1.15562e-16	3.53364e-14
MMNIRPVYMPQYRPPHPRL*	4	M2,I4,M9,Y12	-1.93497	0.343033	1.42262e-09	7.1458e-08
MGHNCPVYIPKPRRPHPRL*	4	H3,C5,K11,R14	-1.93489	-0.632473	5.24016e-10	2.93106e-08
MGNNRPVYYPNPRPPHRRL*	3	Y9,N11,R17	-1.93482	-0.611054	5.07087e-10	2.84548e-08
MLNLRPVQFPQPRPPHPRL*	4	L2,L4,Q8,F9	-1.93466	2.47424	3.52841e-05	0.000671242
MGNNHPVYIPWPRPPHLRI*	4	H5,W11,L17,I19	-1.93425	0.917117	3.08492e-11	2.3374e-09
MMNNRPVYIPEPRPFHPRL*	3	M2,E11,F15	-1.93424	-0.651004	1.35737e-08	5.42138e-07
MRNFDPVWIPQPRPPHPRL*	4	R2,F4,D5,W8	-1.93408	-0.785051	3.48043e-12	3.32157e-10
MGNNVPVYNAQPRPPHPRL*	3	V5,N9,A10	-1.93375	-0.578063	1.38947e-10	8.93557e-09
MANTRPVYYPKPRPPHPRL*	4	A2,T4,Y9,K11	-1.93369	-0.789762	2.80238e-11	2.14744e-09
MGRNEPVNIPQPRPPHPRL*	3	R3,E5,N8	-1.93367	-0.390157	2.14355e-08	8.19495e-07
MGNNRFWYIPKPRRPHPRL*	4	F6,W7,K11,R14	-1.93359	0.834256	6.37257e-17	2.08111e-14
MDNNPCVYIPYPRPPHPRL*	4	D2,P5,C6,Y11	-1.93356	-0.255241	2.26401e-12	2.26012e-10
MGNNRYVNIKNPRPPHPRL*	4	Y6,N8,K10,N11	-1.93355	-0.00502115	2.31063e-08	8.77033e-07
MGNTRPAYIPQPRVPHPRL*	3	T4,A7,V14	-1.93334	-0.717265	5.53428e-10	3.07881e-08
MMNNRPVYPPYPRPPHPRL*	3	M2,P9,Y11	-1.93324	-0.778617	3.59314e-10	2.09504e-08
MSNNRPVYIRQPREPHPRL*	3	S2,R10,E14	-1.93317	0.345405	4.31346e-16	1.14631e-13
MGNNRPVYINDPRPPHPRL*	2	N10,D11	-1.93315	-0.586517	1.52783e-12	1.59164e-10
MGINRWVYISQPRPPHPRL*	3	I3,W6,S10	-1.93301	-0.731388	1.36785e-09	6.90845e-08
MDDNRPVYIHGPRPPHLRL*	5	D2,D3,H10,G11,L17	-1.93297	-0.217406	2.99842e-10	1.78099e-08
MGNNEPVYWPKPQPPHPRL*	4	E5,W9,K11,Q13	-1.93285	-0.229033	3.98613e-10	2.29923e-08
MGNMRPKMIPQPRPPHPRL*	3	M4,K7,M8	-1.93275	-0.160181	5.35699e-15	1.08193e-12
MGNNRPVYIPQARDPHMRL*	3	A12,D14,M17	-1.93249	0.00877935	1.57909e-12	1.64015e-10
MNNARPVYIPQPRPPHPRL*	2	N2,A4	-1.93199	2.53463	9.65298e-25	2.46045e-21
MGDNRPVYIPRPRPPHLRL*	3	D3,R11,L17	-1.93169	0.151041	4.44357e-14	7.01015e-12
MGNNRPVYHPQAREPHLRL*	4	H9,A12,E14,L17	-1.93124	-0.570336	6.64997e-11	4.63969e-09
MMNLRPVYIPQPRPPHYRL*	3	M2,L4,Y17	-1.93099	-0.395209	7.19965e-14	1.07579e-11
MGTNRPVYKPHPRPPHPRL*	3	T3,K9,H11	-1.93092	1.31452	3.44687e-20	2.61094e-17
MMNNRPVYMPRPRCPHPRL*	4	M2,M9,R11,C14	-1.93091	0.0494927	1.10895e-14	2.05435e-12
MGNSLPVYIPQPRPPHPRI*	3	S4,L5,I19	-1.93074	-0.506254	4.45146e-08	1.58536e-06
MGNNMPVMDPMPRPPHPRL*	4	M5,M8,D9,M11	-1.93063	-0.492862	7.53748e-11	5.19866e-09
MMNNHPVYIPWPRGPHPRL*	4	M2,H5,W11,G14	-1.9306	-0.373257	2.39477e-11	1.86331e-09
MGNNRPVYWPQERPFHPRL*	3	W9,E12,F15	-1.93045	1.1225	1.99059e-18	9.30539e-16
MGNNRPVYIDQPRWPMPRL*	3	D10,W14,M16	-1.93039	0.240735	0.00014552	0.00238571
MANNRPVVIPMPRPPHPRL*	3	A2,V8,M11	-1.92991	0.433433	4.05099e-11	2.9827e-09
MGNNRPIYVPDPRPPHPRL*	3	I7,V9,D11	-1.92983	0.145027	4.78233e-13	5.73287e-11
MTNGRPVYIPQPRPPHPRL*	2	T2,G4	-1.92982	1.39486	1.96219e-22	2.69573e-19
MGNNRPRYIPGPRPPHPRL*	2	R7,G11	-1.92962	1.82114	6.35764e-25	1.70775e-21
MHNNRQVYIPNPRPPHPRL*	3	H2,Q6,N11	-1.92947	-0.76921	3.61101e-12	3.43586e-10
MGWNRPVPIPQPRGPPPRN*	5	W3,P8,G14,P16,N19	-1.92942	-0.460796	1.92126e-13	2.5529e-11
MVNNRPVYIPQPPWPHPRL*	3	V2,P13,W14	-1.92927	-0.357023	2.16776e-10	1.32594e-08
MGMNRPVYILDPRDPHPRL*	4	M3,L10,D11,D14	-1.92924	0.0250608	2.06867e-13	2.72904e-11
MGWNRPVYIPWPRSPHPRL*	3	W3,W11,S14	-1.92914	-0.772918	1.26748e-09	6.4419e-08
MGNNRPIYIPKPRPPHPRL*	2	I7,K11	-1.92901	1.74821	3.70399e-23	6.04406e-20
MGNNRPIYIGQPRMPHPRL*	3	I7,G10,M14	-1.92897	0.302435	4.09983e-15	8.51668e-13
MQRNRPVYVPCPRPPHPRL*	4	Q2,R3,V9,C11	-1.92887	-0.0630295	5.73632e-10	3.17854e-08
MGNNRAVYIPQPRWPHPRL*	2	A6,W14	-1.92885	-0.780665	1.07219e-10	7.09912e-09
MGNNRNVYICVPREPHPRL*	4	N6,C10,V11,E14	-1.92872	0.58844	9.01306e-14	1.30217e-11
MGNNRPVYWWQPRDPHLRL*	4	W9,W10,D14,L17	-1.92801	0.43298	3.43852e-15	7.32152e-13
MGNNRYVNIPKPRRPHPRL*	4	Y6,N8,K11,R14	-1.92791	0.581517	7.40754e-16	1.85294e-13
MFHNRPVYIPWPRPPHPRL*	3	F2,H3,W11	-1.92788	-0.359558	8.10577e-12	7.05163e-10
MGNKRPVQLPGPRPPHPRI*	5	K4,Q8,L9,G11,I19	-1.92782	-0.0763831	2.02755e-17	7.51611e-15
MGNNRNVYIPQPRQPHPRL*	2	N6,Q14	-1.92781	0.949734	1.52967e-19	9.62451e-17
MGNNWNVIIGQPRPPHPRL*	4	W5,N6,I8,G10	-1.92778	0.725461	4.7501e-17	1.60264e-14
MCNNRPVYWPQPRPPHPRL*	2	C2,W9	-1.92752	0.282596	2.20612e-16	6.27342e-14
MGNGRPVYIFQPRIPHPRL*	3	G4,F10,I14	-1.92746	0.0418361	1.90082e-08	7.35309e-07
MPNNRPVYAPMPRPPHPRL*	3	P2,A9,M11	-1.92734	-0.542232	1.64809e-10	1.03939e-08
MGANRPVYKPQPRPPHPRL*	2	A3,K9	-1.92724	0.760412	1.19576e-20	1.00617e-17
MGNRRPVYIYQPRPPYPRL*	3	R4,Y10,Y16	-1.92691	-0.156337	3.12975e-10	1.85061e-08
MGNNRCVYIPRPRPPHMRL*	3	C6,R11,M17	-1.92663	-0.577078	8.45465e-11	5.74388e-09
MGNNRPVWMPTPRPPHPRL*	3	W8,M9,T11	-1.92659	0.217515	1.30396e-17	5.05375e-15
MGNNRHTYIPQPRPPHPRL*	2	H6,T7	-1.92637	1.12634	4.1477e-14	6.59429e-12
MSNNRPVYICQPREPHPRL*	3	S2,C10,E14	-1.92623	0.435725	3.92589e-19	2.20127e-16
MGNNWPVYICQSRPPHPRL*	3	W5,C10,S12	-1.926	0.497871	8.00503e-19	4.1784e-16
MWNHRTVYIPQWRHTLERL*	8	W2,H4,T6,W12,H14,T15,L16,E17	-1.9259	-0.0132099	8.95652e-16	2.1902e-13
MGNNRPVYEPSPRPPYPRL*	3	E9,S11,Y16	-1.92573	-0.450727	1.6722e-12	1.72862e-10
MCNNRPVYNPQPRPPHPRL*	2	C2,N9	-1.92561	0.483378	1.03715e-15	2.49429e-13
MGNNRAVICPQPRDPHPRL*	4	A6,I8,C9,D14	-1.92561	0.458916	2.7958e-18	1.26791e-15
MGNNRNVYIPMPRPPHPRL*	2	N6,M11	-1.92554	0.872506	3.93832e-18	1.72338e-15
MGNNRMVYIKAPRPPHPRL*	3	M6,K10,A11	-1.92526	2.55849	2.96045e-18	1.33737e-15
MGNNRPVYWPCPRWPHPRL*	3	W9,C11,W14	-1.92516	-0.530891	1.34538e-11	1.11249e-09
MGNNRNVYLPQPRPPHPRL*	2	N6,L9	-1.92516	-0.691297	3.23278e-11	2.43714e-09
MLNNRPVYIPDPRNPWPRL*	4	L2,D11,N14,W16	-1.92496	-0.439657	3.34866e-11	2.51419e-09
MPNNRPVYIPKPRPPHPRL*	2	P2,K11	-1.9249	1.02765	2.08842e-17	7.71719e-15
MGNVRPVAIPWPVKPHPRL*	5	V4,A8,W11,V13,K14	-1.92485	-0.229747	1.84021e-12	1.88114e-10
MGNNRSVWPKRPRPPHPRL*	5	S6,W8,P9,K10,R11	-1.92478	0.80601	2.64643e-19	1.56632e-16
MGNNWWVYIPVPRPPHPRL*	3	W5,W6,V11	-1.92465	-0.311511	9.69469e-11	6.47547e-09
MGNNRYVNIMQPRPPHPRL*	3	Y6,N8,M10	-1.92463	-0.689698	1.58551e-09	7.87564e-08
MGNNRMVYIPRPRPPHPRL*	2	M6,R11	-1.92373	1.89033	2.10928e-29	1.79648e-25
MGNNRPMYICQPRPPWPRL*	3	M7,C10,W16	-1.92324	-0.0382053	2.94745e-11	2.24775e-09
MGNGRPVYMPQPREPHPRL*	3	G4,M9,E14	-1.92308	-0.487335	1.46202e-09	7.32266e-08
MENNRPVYIESPRPPHPRL*	3	E2,E10,S11	-1.92298	0.144088	5.84037e-13	6.853e-11
MANNRMVYIPVPRPPHPRL*	3	A2,M6,V11	-1.92298	-0.598568	5.65606e-09	2.47597e-07
MENNRQCYIPMPRPPHPRL*	4	E2,Q6,C7,M11	-1.92292	-0.480408	2.96866e-13	3.77514e-11
MQNNRPVYMPQPRPPHPRL*	2	Q2,M9	-1.92271	0.433271	2.78209e-16	7.79696e-14
MGPNRPVHIPDPRVPHPRI*	5	P3,H8,D11,V14,I19	-1.92258	0.137345	2.82656e-11	2.16217e-09
MINNRPVYQPQPRPPHPRL*	2	I2,Q9	-1.92257	0.381495	3.55383e-14	5.78937e-12
MGNNRHVYWPQPRPPHPRL*	2	H6,W9	-1.92246	-0.0551289	8.4982e-12	7.34909e-10
MGGNRPVRWPEPRKPHPRL*	5	G3,R8,W9,E11,K14	-1.92234	-0.670541	1.08063e-11	9.11263e-10
MGNNRKVYIKQLRPPHPRL*	3	K6,K10,L12	-1.92211	0.415259	1.14517e-16	3.5109e-14
MCNRRPVYIPNPRPPHPRL*	3	C2,R4,N11	-1.92189	-0.619677	1.55276e-08	6.12404e-07
MGCNRPRYIPQPRPPHPRL*	2	C3,R7	-1.92186	-0.367215	3.09551e-14	5.13272e-12
MGNNEPNYRPQPRPPHPRL*	3	E5,N7,R9	-1.92183	0.197264	3.37142e-16	9.29569e-14
MMNNRPVCYRQPRPPHPRL*	4	M2,C8,Y9,R10	-1.92169	0.180157	1.52173e-14	2.72925e-12
MGNNRPVELPEPRPPHPRL*	3	E8,L9,E11	-1.92159	-0.419151	5.00519e-10	2.81358e-08
MEANRPVYIPRNVYPHPRL*	6	E2,A3,R11,N12,V13,Y14	-1.92159	-0.280069	7.17387e-11	4.96552e-09
MMNMNNVYIPQPKFYHPRL*	7	M2,M4,N5,N6,K13,F14,Y15	-1.92144	-0.574483	4.29266e-11	3.14518e-09
MINNRPVYINQPREPHPRL*	3	I2,N10,E14	-1.92115	0.0618606	5.61294e-11	3.99024e-09
MGRNRPVRIIQPRPPHPRL*	3	R3,R8,I10	-1.9208	-0.76492	4.10394e-10	2.35745e-08
MGNHRHVYIPNPRPPHPRL*	3	H4,H6,N11	-1.92076	-0.522498	1.10682e-08	4.51624e-07
MMNNRPVYIQQPRRPHPRL*	3	M2,Q10,R14	-1.92035	-0.721866	6.59053e-13	7.58789e-11
MGNNRWVHIPQPRRPHPRL*	3	W6,H8,R14	-1.92027	-0.32796	1.04364e-10	6.92849e-09
MGNQRPVYMPAPRPPHPRL*	3	Q4,M9,A11	-1.9201	-0.491306	5.99092e-10	3.29712e-08
MGNNRNVYICVPRPYHPRL*	4	N6,C10,V11,Y15	-1.92002	0.70412	5.14999e-10	2.88524e-08
MGNNAPVHIPMPRPPHPRL*	3	A5,H8,M11	-1.91996	-0.300301	1.21511e-09	6.19802e-08
MGNNRPNYIPQPRWPHPRL*	2	N7,W14	-1.91991	0.0333751	1.22186e-15	2.87037e-13
MGNNRNVYIPAPRHPHPRL*	3	N6,A11,H14	-1.91975	-0.5686	2.56388e-09	1.21167e-07
MINNRPVYRPQPRPPHPRL*	2	I2,R9	-1.91946	-0.135366	2.31968e-11	1.80931e-09
MGNNVPVYGIQPFPPSMRL*	6	V5,G9,I10,F13,S16,M17	-1.91929	-0.762415	1.92812e-08	7.45044e-07
MGNNRPVYVPQPRRPHPRR*	3	V9,R14,R19	-1.91925	-0.566899	3.80143e-13	4.67909e-11
MGNMRPVYIPENRPPHPRL*	3	M4,E11,N12	-1.91868	0.67736	5.04807e-17	1.69469e-14
MGNNRPVWIPAPRPPHPRQ*	3	W8,A11,Q19	-1.91818	-0.723195	3.56378e-08	1.29583e-06
MGNNRPVYYVQPRSPHPRL*	3	Y9,V10,S14	-1.91801	0.654858	1.29984e-18	6.41108e-16
MGNNRKVYWPQPRPPHPRK*	3	K6,W9,K19	-1.91797	-0.50158	1.20334e-13	1.68555e-11
MGNLRWWLIPPPRPPHPRL*	5	L4,W6,W7,L8,P11	-1.91787	0.457397	3.97258e-17	1.36672e-14
MHNNRIVYDPQPRPPHPRL*	3	H2,I6,D9	-1.91775	0.261961	1.19518e-12	1.27788e-10
MINNRPVYWPQPHKPHPRL*	4	I2,W9,H13,K14	-1.91745	-0.125265	2.43857e-05	0.000480801
MENNRPVYIPRPRPPHPRL*	2	E2,R11	-1.9167	-0.0188967	8.42935e-14	1.23211e-11
MGNNRPVYIPEPRQPYPRL*	3	E11,Q14,Y16	-1.91655	-0.212348	3.03564e-13	3.84849e-11
MGNNRPEYIPQPWPPWPRL*	3	E7,W13,W16	-1.91644	0.787884	4.82302e-19	2.64523e-16
MMNNRPVYIPQPREPHPRL*	2	M2,E14	-1.91633	1.12963	7.69779e-23	1.16366e-19
MMNIRPVYIKQPRPPHPRL*	3	M2,I4,K10	-1.9162	-0.624101	1.48953e-07	4.73804e-06
MGNNRPVYQPGPRPVHPRL*	3	Q9,G11,V15	-1.91607	-0.498692	1.03005e-10	6.84995e-09
MGNNRPVYRPSPRPPNPRL*	3	R9,S11,N16	-1.91606	1.04063	8.32705e-17	2.63626e-14
MGNNRPVWYPDPRPPHPRL*	3	W8,Y9,D11	-1.91561	-0.134252	6.32319e-13	7.32843e-11
MGENWPVYIPKPRPPHPRL*	3	E3,W5,K11	-1.91515	0.102143	1.90289e-07	5.92236e-06
MGNNRPYYINTPRSPHPRL*	4	Y7,N10,T11,S14	-1.9149	0.673748	3.03758e-12	2.95054e-10
MGNNRSVYINKPRVRHPRL*	5	S6,N10,K11,V14,R15	-1.91393	0.0557832	4.46759e-11	3.25559e-09
MLNNRPVMTPQPRPYHPRL*	4	L2,M8,T9,Y15	-1.91382	-0.565312	2.00215e-10	1.23372e-08
MHQNRPVYFAQPRPPHPRL*	4	H2,Q3,F9,A10	-1.91372	0.401047	4.06728e-14	6.50018e-12
MGNRRPGYIPQPRPPHPRL*	2	R4,G7	-1.91365	0.35352	1.01445e-14	1.90433e-12
MGNNRPVYMNQPRRPHPRL*	3	M9,N10,R14	-1.91364	-0.469087	1.77711e-10	1.11212e-08
MGNNRPVYIWQVRTPHPRL*	3	W10,V12,T14	-1.91361	1.21132	1.96439e-22	2.69573e-19
MWNNRWVYIPAPRPPHPRL*	3	W2,W6,A11	-1.91357	-0.658553	2.30847e-10	1.4034e-08
MGNNRPVYIHQPRKPHERL*	3	H10,K14,E17	-1.91326	0.239278	7.76982e-13	8.74948e-11
MYNNRPSYIPQPRPPHPRL*	2	Y2,S7	-1.91313	-0.167127	2.03214e-09	9.81359e-08
MMNNRPVYIPQPRLPHPRL*	2	M2,L14	-1.91286	1.58405	5.07607e-26	1.82738e-22
MGNTRPVYIGQPRMPHPRL*	3	T4,G10,M14	-1.9128	-0.174301	1.09867e-09	5.65113e-08
MHNNRPKYMPQPPPPHPRL*	4	H2,K7,M9,P13	-1.9126	-0.0117809	9.22611e-11	6.20761e-09
MCNNRPVYIPRPRPPHPRL*	2	C2,R11	-1.9126	0.903074	3.3593e-14	5.50734e-12
MGNNRPVYWPEPRWPHPRL*	3	W9,E11,W14	-1.91253	0.619447	3.1808e-19	1.82987e-16
MRCNRPVYIEFPRPYHPRL*	5	R2,C3,E10,F11,Y15	-1.91243	-0.515572	1.87149e-10	1.16327e-08
MGNNRNVYGPRPRPPHPRL*	3	N6,G9,R11	-1.91183	-0.340012	6.73938e-13	7.747e-11
MGNNRMVYEPMPRPWHPRL*	4	M6,E9,M11,W15	-1.91125	-0.698218	7.84884e-08	2.65428e-06
MVNQRPVYIPQPRKPHPRL*	3	V2,Q4,K14	-1.91122	-0.781549	5.8387e-12	5.26432e-10
MEANRPVWWPWPRPPHPRL*	5	E2,A3,W8,W9,W11	-1.91108	-0.117108	5.90456e-15	1.17552e-12
MGNMRPVHHPQPRPPHPRL*	3	M4,H8,H9	-1.91104	-0.334992	3.68418e-11	2.74198e-09
MGNNRNVYIPLPRPPHPRL*	2	N6,L11	-1.91097	1.15913	8.83041e-14	1.28055e-11
MGNNRTVYIPEPRKPHPRL*	3	T6,E11,K14	-1.91083	0.816166	4.0656e-13	4.96053e-11
MDNNRPVYQPQPRPPHPRL*	2	D2,Q9	-1.91081	2.39146	6.11224e-18	2.55615e-15
MNNIQPVYHGNPRPPHPRL*	6	N2,I4,Q5,H9,G10,N11	-1.91033	0.246454	3.76153e-12	3.56065e-10
MGNNRMVYIPQPREPHPRL*	2	M6,E14	-1.9103	0.862031	3.78694e-15	7.96625e-13
MGNNRYNYIPQPRPPCPRL*	3	Y6,N7,C16	-1.91028	-0.31279	1.50983e-14	2.7107e-12
MGNNVPVRKPVPRPPHPRL*	4	V5,R8,K9,V11	-1.91002	-0.00170309	1.3203e-17	5.1114e-15
MGNNRTVYICQPREPHPRL*	3	T6,C10,E14	-1.9097	0.40388	2.82961e-16	7.91111e-14
MGQNRPVYIPRPRPPHPRL*	2	Q3,R11	-1.90969	-0.0666986	7.3594e-13	8.36827e-11
MGNNRCFYIGQPRPPHERL*	4	C6,F7,G10,E17	-1.9095	0.804838	0.000238556	0.0037004
MTNNRPVYIRQPKPYHPRL*	4	T2,R10,K13,Y15	-1.90947	-0.792751	7.69867e-11	5.29401e-09
MANNRPVYIPCCRPPHPRL*	3	A2,C11,C12	-1.90933	-0.457378	5.56495e-10	3.09488e-08
MQNNRMVYIQQPRPPHPRL*	3	Q2,M6,Q10	-1.90929	0.192307	1.20848e-13	1.69003e-11
MGNNRPKYMPKPRPPHPRL*	3	K7,M9,K11	-1.90917	-0.773294	3.82578e-08	1.38141e-06
MGNTRPVYQPNARPPHPRL*	4	T4,Q9,N11,A12	-1.90911	-0.241746	1.04199e-12	1.13388e-10
MRNNRPVYIPLPRPPHPRL*	2	R2,L11	-1.9091	1.41085	1.1613e-24	2.8966e-21
MLNMRPVYTPRPRPPHPRL*	4	L2,M4,T9,R11	-1.9091	-0.669509	1.63192e-07	5.14459e-06
MGNNRTVPRPQCRPPHPRL*	4	T6,P8,R9,C12	-1.90905	-0.70353	4.97242e-09	2.20547e-07
MGNNRPVYIDQPRRFHPRL*	3	D10,R14,F15	-1.90902	-0.257119	2.07453e-15	4.63483e-13
MGNNRWVYINTPRSPHPRL*	4	W6,N10,T11,S14	-1.90898	1.10603	5.88022e-21	5.34055e-18
MGNPRPVYMPTPRPPHPRL*	3	P4,M9,T11	-1.90894	-0.411973	1.79507e-12	1.84208e-10
MGNNRPVYLPQPRTPHLRL*	3	L9,T14,L17	-1.90869	-0.0432066	7.52613e-12	6.61828e-10
MGNTRPRYISQPRPYHQRL*	5	T4,R7,S10,Y15,Q17	-1.90846	-0.569802	2.18774e-08	8.34835e-07
MGNNRPRYWPQPRPPWPRL*	3	R7,W9,W16	-1.90837	-0.544914	4.18616e-12	3.91485e-10
MGNNRPCYIKQARPPHPRL*	3	C7,K10,A12	-1.90823	-0.246748	3.88606e-13	4.76143e-11
MGNCRPMYRPFPRPPHPRL*	4	C4,M7,R9,F11	-1.90814	-0.576774	1.94155e-09	9.42042e-08
MGNNRRVYKPQPRAPHPRL*	3	R6,K9,A14	-1.90809	0.485902	7.88577e-17	2.51021e-14
MGNNRAVYQPQARPPHPRL*	3	A6,Q9,A12	-1.90778	-0.511876	9.26251e-12	7.93733e-10
MGNNRPVYIGEPRPPHLRL*	3	G10,E11,L17	-1.90775	0.722928	2.12133e-18	9.85063e-16
MGNNAPYYIPQPRPPHPRL*	2	A5,Y7	-1.90769	0.0476301	1.5857e-13	2.15206e-11
MMNNRWVYIPQVRPYHPRL*	4	M2,W6,V12,Y15	-1.90769	0.691215	4.04269e-11	2.9789e-09
MGNNRPVQIIQPRQPHLRL*	4	Q8,I10,Q14,L17	-1.90768	1.10852	4.19485e-18	1.81967e-15
MSNNRPVYIPIPRAPHPRL*	3	S2,I11,A14	-1.90766	-0.691802	3.30767e-12	3.17667e-10
MGNNRLVYIIQPRPPHPRL*	2	L6,I10	-1.90758	-0.0660216	3.15293e-11	2.38415e-09
MGNNPPVYIPYPRFPFDRT*	6	P5,Y11,F14,F16,D17,T19	-1.90751	-0.713717	9.08211e-05	0.00156476
MHNIRPVYIPWPRPPYPRV*	5	H2,I4,W11,Y16,V19	-1.90719	-0.0423826	2.56074e-17	9.2953e-15
MENGRPVYIGQIRPYHPRL*	5	E2,G4,G10,I12,Y15	-1.90716	1.68766	2.0238e-18	9.44796e-16
MGNNCEVGIMQPRPPHLRL*	5	C5,E6,G8,M10,L17	-1.9071	0.237866	1.35792e-10	8.75922e-09
MKPNRPVYIPYPRPPHPRL*	3	K2,P3,Y11	-1.90695	-0.0220602	8.32092e-15	1.59564e-12
MRNNGPVHIPQPRPPHPRL*	3	R2,G5,H8	-1.90655	-0.167551	3.55445e-12	3.38758e-10
MGNNRPIYIPQPRPPHPRI*	2	I7,I19	-1.90634	1.11366	2.19837e-20	1.74868e-17
MGNVRQVCIPQPRPPHPRL*	3	V4,Q6,C8	-1.90625	1.06892	6.30343e-14	9.57439e-12
MGNNRFVYAPQPRAPHPRL*	3	F6,A9,A14	-1.90618	-0.423276	2.60367e-12	2.56763e-10
MGNNRPVYAPRYRPFHLRL*	5	A9,R11,Y12,F15,L17	-1.90617	-0.483785	1.07787e-13	1.52366e-11
MLNIRVVWIDQPRPPHPRL*	5	L2,I4,V6,W8,D10	-1.90604	-0.556191	1.6445e-11	1.3293e-09
MGNNVPDYIPMPRPPFPRL*	4	V5,D7,M11,F16	-1.906	-0.537868	5.73624e-08	1.9999e-06
MGNLRPVYVPDPRPPHPRL*	3	L4,V9,D11	-1.90594	-0.222623	7.28999e-12	6.43167e-10
MGNERPVYIDQPRPPHPRI*	3	E4,D10,I19	-1.90591	1.9781	3.67228e-21	3.53266e-18
MGNNNPVYWPEPRPPHPRL*	3	N5,W9,E11	-1.90577	-0.494213	1.36389e-07	4.37627e-06
MGNNRPVPIKQPRRPHLRL*	4	P8,K10,R14,L17	-1.90573	-0.506996	1.45021e-10	9.27198e-09
MGNVRPVYWPQPRPPHPRL*	2	V4,W9	-1.90571	2.0669	5.09287e-22	6.24009e-19
MPNNRPVYHKQPRPPHQRL*	4	P2,H9,K10,Q17	-1.9057	0.429348	1.0575e-13	1.4993e-11
MHNNRPVYIPDPVPPHLRL*	4	H2,D11,V13,L17	-1.9056	-0.00366158	3.46278e-10	2.02749e-08
MTNNRPVHHPQPRPPHPRL*	3	T2,H8,H9	-1.9055	-0.282425	7.32995e-13	8.34726e-11
MMNNRPEWIMQPRPPHPRL*	4	M2,E7,W8,M10	-1.90549	-0.241807	5.84992e-14	8.97927e-12
MKNNRPVYLPQPRPPHPRL*	2	K2,L9	-1.90547	0.477469	1.8883e-12	1.92299e-10
MANNRPYYIPVRRPPHPRL*	4	A2,Y7,V11,R12	-1.90529	0.498328	1.55356e-14	2.78063e-12
MMNNHPVYIPDPRPPHPRL*	3	M2,H5,D11	-1.90521	0.00569844	1.3537e-14	2.45564e-12
MGVNRPLYIPDPRPPHPRL*	3	V3,L7,D11	-1.90506	-0.523674	9.93361e-11	6.62113e-09
MGNRRPVYWPQPRPPHKRL*	3	R4,W9,K17	-1.90505	0.0279218	2.39323e-15	5.25276e-13
MCHNRPQYIPTPRPPHPRL*	4	C2,H3,Q7,T11	-1.90498	-0.757089	5.93498e-09	2.58544e-07
MHNNRPVYIPAPRPPHPRL*	2	H2,A11	-1.90494	2.12392	1.72638e-19	1.07845e-16
MGNNRPVYIPMPRSPHLRL*	3	M11,S14,L17	-1.9047	-0.590077	9.46666e-13	1.03922e-10
MQNRRPVYIPQPRPPHYRL*	3	Q2,R4,Y17	-1.90432	-0.696428	1.30019e-11	1.07983e-09
MINNRKEYIAQPVPPHPRL*	5	I2,K6,E7,A10,V13	-1.90431	-0.708976	4.12978e-07	1.19946e-05
MLNNRPVYLLQPRPPHPRL*	3	L2,L9,L10	-1.9039	-0.398589	1.69409e-11	1.36433e-09
MGNNRPVCLPQPRKPHPRL*	3	C8,L9,K14	-1.9038	-0.455263	4.45849e-11	3.25099e-09
MGNTRPMYIPYPRPPHPRL*	3	T4,M7,Y11	-1.9038	-0.249047	5.35825e-08	1.87654e-06
MGNDRPRYIPQPRPPHPRL*	2	D4,R7	-1.90359	-0.435514	7.80088e-11	5.3581e-09
MGNTRPVYIPVPRPPHPRL*	2	T4,V11	-1.90331	0.347377	3.87e-10	2.2415e-08
MGMNRPRYIPQPRPPHPRL*	2	M3,R7	-1.9027	1.47695	1.96307e-08	7.57128e-07
MGNRRPNYIPQPRPPHPRL*	2	R4,N7	-1.90253	0.454776	4.21887e-14	6.69344e-12
MGNNRQVYIPGPRPPHPRL*	2	Q6,G11	-1.90242	0.561815	2.02226e-14	3.51854e-12
MGNNRWVYIPETRPPHPRL*	3	W6,E11,T12	-1.90237	-0.767841	3.20578e-09	1.48311e-07
MGNNRPVEDWQRRPPHPRL*	4	E8,D9,W10,R12	-1.90234	-0.51455	1.44743e-09	7.25583e-08
MHPNRPVYIPQPNPPHPRL*	3	H2,P3,N13	-1.90216	0.148088	9.56094e-18	3.84197e-15
MGNNRWVHIPHPRPPHPRL*	3	W6,H8,H11	-1.902	-0.357048	6.08512e-13	7.09489e-11
MGNNRPVYMEEPRPKHNRL*	5	M9,E10,E11,K15,N17	-1.90196	0.314029	5.61272e-10	3.11995e-08
MEANRPVYIGQPRPPHPRL*	3	E2,A3,G10	-1.90195	-0.327266	2.44839e-14	4.16451e-12
MGYNRPVYIPQPRQFHPRL*	3	Y3,Q14,F15	-1.90181	-0.653334	2.65807e-11	2.04748e-09
MGANYHVYIRNERPPHPRL*	6	A3,Y5,H6,R10,N11,E12	-1.90176	-0.279425	2.14218e-12	2.1539e-10
MYNNRPVYIPIPRLPHPRL*	3	Y2,I11,L14	-1.90171	0.179006	1.49859e-14	2.69329e-12
MKNNRPVYIPGPRVPHPRL*	3	K2,G11,V14	-1.90153	-0.401775	5.59981e-07	1.57812e-05
MGNNKPMYIPQPRPPWPRL*	3	K5,M7,W16	-1.90115	-0.0131796	8.34681e-12	7.24509e-10
MMNNRPVYALPPRPPHPRL*	4	M2,A9,L10,P11	-1.90093	-0.097033	1.79901e-12	1.84432e-10
MGNTRPVYVPTPRPPHPRL*	3	T4,V9,T11	-1.90075	0.376636	1.65836e-13	2.23935e-11
MGNKRTVTIPQPRPPHPRL*	3	K4,T6,T8	-1.90067	-0.065653	2.34991e-08	8.90393e-07
MMNNRPVYIPQPRPPWPRL*	2	M2,W16	-1.90033	1.11579	4.09674e-21	3.91939e-18
MGNNRPNYIPRPRPPHPRL*	2	N7,R11	-1.90031	0.0182912	2.99884e-08	1.10814e-06
MGNARWAYVPQPRPPHPRL*	4	A4,W6,A7,V9	-1.90011	-0.500042	3.15419e-13	3.97273e-11
MANMRPVYSVQPRPPHPRL*	4	A2,M4,S9,V10	-1.89997	-0.505225	4.11177e-10	2.36117e-08
MWNNRPNYIPQPRPPHPRL*	2	W2,N7	-1.89987	-0.229462	5.52521e-10	3.07425e-08
MGPNRHVEIPTPRPFHPRL*	5	P3,H6,E8,T11,F15	-1.89977	0.694199	1.5239e-13	2.07951e-11
MPNDRPVYHPVPRPPHPRL*	4	P2,D4,H9,V11	-1.89973	-0.766873	1.28324e-09	6.51888e-08
MGHNRRVYIPQPRQPHPRL*	3	H3,R6,Q14	-1.89957	-0.777082	7.9639e-11	5.45612e-09
MMNNHPVYIPQPRPPHPRK*	3	M2,H5,K19	-1.89951	-0.472594	2.39003e-08	9.03537e-07
MGNNRMVYIPLPQPPHPRL*	3	M6,L11,Q13	-1.89913	-0.331214	1.39601e-06	3.61933e-05
MSNNRPVYFPQPRPPHPRL*	2	S2,F9	-1.89874	0.961552	7.85397e-21	6.96091e-18
MHNNRIVGEPQHRPYHPRL*	6	H2,I6,G8,E9,H12,Y15	-1.8987	1.15645	1.9842e-18	9.28892e-16
MVNNRSVYHPQPRPYHPRL*	4	V2,S6,H9,Y15	-1.89862	-0.646766	7.92625e-11	5.43139e-09
MVNNRPEYIRLPRPPHPRL*	4	V2,E7,R10,L11	-1.8986	0.0527857	9.03789e-10	4.74305e-08
MQNNRPVYVPQPRKPHMRL*	4	Q2,V9,K14,M17	-1.89846	0.638813	9.93941e-08	3.28491e-06
MENNRHVYIPQPRGPHPRL*	3	E2,H6,G14	-1.89833	0.806479	3.88688e-19	2.18566e-16
MGNNRPVICIQHRPYHPRL*	5	I8,C9,I10,H12,Y15	-1.89804	-0.492362	6.98727e-11	4.85175e-09
MGNVRPVEWPQPRPPHPRL*	3	V4,E8,W9	-1.89779	-0.391242	1.89385e-06	4.76292e-05
MGNNRSVYVPQPRPPYPRL*	3	S6,V9,Y16	-1.8976	-0.454363	4.9744e-11	3.58156e-09
MRNNRPVYVPKPRPPHPRL*	3	R2,V9,K11	-1.89741	0.0275642	9.56912e-11	6.40139e-09
MTNNRPVYIPMPRPPHPRL*	2	T2,M11	-1.89701	1.12038	6.62429e-23	1.03268e-19
MGNDRHVYIPQPRHPHPRL*	3	D4,H6,H14	-1.89694	0.248431	7.90643e-16	1.95716e-13
MGNNRPVYHMAPRPPHPRL*	3	H9,M10,A11	-1.89688	0.503433	4.60024e-13	5.52978e-11
MSNNRPVYIPQCRPPWPRL*	3	S2,C12,W16	-1.89666	-0.312489	4.44515e-12	4.13779e-10
MGNDRPRYVPQPRPPHPRL*	3	D4,R7,V9	-1.89648	-0.747343	5.59612e-09	2.45436e-07
MGNNRRVYTPGPRPPHPRL*	3	R6,T9,G11	-1.89627	-0.278086	2.17342e-11	1.70898e-09
MGNNRPVYHHQPRPPHLRL*	3	H9,H10,L17	-1.89623	-0.593209	2.53427e-09	1.19875e-07
MENNRNVFIPQPRPPHPRL*	3	E2,N6,F8	-1.89612	-0.695737	4.25768e-08	1.52224e-06
MGNNRRVYVPQPRPPYPRL*	3	R6,V9,Y16	-1.89597	0.574637	3.35957e-12	3.21854e-10
MGLNRVVYFPQPRPPHPRL*	3	L3,V6,F9	-1.89592	-0.791344	5.75179e-09	2.51222e-07
MGYNRPMGRPRPRPPHPRL*	5	Y3,M7,G8,R9,R11	-1.8954	-0.753697	2.07182e-10	1.27283e-08
MGNNRKVHIPQPRPPHPRL*	2	K6,H8	-1.89538	0.326118	1.14072e-11	9.58463e-10
MTNNRPVYICQPRAPHPRL*	3	T2,C10,A14	-1.89511	-0.722894	1.68663e-10	1.06063e-08
MMNNRPCYIPQHRPPHPRL*	3	M2,C7,H12	-1.89508	-0.631339	5.9879e-08	2.07912e-06
MGNNRYVYIPRPRPPHPRL*	2	Y6,R11	-1.89453	1.85211	5.02316e-16	1.31195e-13
MSNNRPVYIPMPRPPHPRL*	2	S2,M11	-1.89429	0.485995	5.06157e-14	7.88005e-12
MGNNRPVYIPQKRPPHGKL*	3	K12,G17,K18	-1.89427	-0.489683	5.30491e-08	1.85991e-06
MGNNRPVMIPGPGPPMPRL*	4	M8,G11,G13,M16	-1.89423	-0.206187	7.93866e-13	8.91088e-11
MKNNRPMYIPQPRPPHPRL*	2	K2,M7	-1.89409	-0.156355	1.86365e-16	5.40969e-14
MGNNREVYWPHPRPPHPRL*	3	E6,W9,H11	-1.89404	1.26689	5.7692e-13	6.77859e-11
MGNNAPVYRPQPIAPHERW*	6	A5,R9,I13,A14,E17,W19	-1.89377	1.89576	4.43305e-14	6.99827e-12
MQNNRKVYHPQPRPPHPRL*	3	Q2,K6,H9	-1.89365	0.0378324	5.76913e-12	5.21506e-10
MWNNRPVYIPWPLPPHPRL*	3	W2,W11,L13	-1.89314	-0.0436156	8.19162e-13	9.16829e-11
MGNNRPVYFAQPRPYHPRL*	3	F9,A10,Y15	-1.89311	-0.523651	7.10839e-09	3.03553e-07
MRCNRPVYIPQPIPPHPRL*	3	R2,C3,I13	-1.89285	-0.332872	1.08356e-07	3.54951e-06
MLNNRTVYRPQPRPPHPRL*	3	L2,T6,R9	-1.89257	0.520562	8.02487e-09	3.38153e-07
MGNNRRVYKPYPRPPHPRL*	3	R6,K9,Y11	-1.89244	-0.486188	7.98035e-09	3.3644e-07
MGNNRQVYIPKPRPPFPRL*	3	Q6,K11,F16	-1.89237	0.497875	8.13961e-17	2.5863e-14
MGNNKKVYIPQPRPYHPRL*	3	K5,K6,Y15	-1.89231	0.187995	2.90994e-15	6.29193e-13
MGNNRWVYIPMPRSPHPRL*	3	W6,M11,S14	-1.89231	0.687421	5.34462e-11	3.82211e-09
MGRNRPVYIPNPIPPHPRL*	3	R3,N11,I13	-1.89207	-0.732044	2.46845e-08	9.30662e-07
MGNNRPVYLGQRRPPHPRL*	3	L9,G10,R12	-1.89207	-0.611284	5.24629e-13	6.22494e-11
MTNNWPVYIPQPRPPHPRL*	2	T2,W5	-1.89188	1.52717	4.29511e-22	5.37581e-19
MGNHHPVYHPCCRPPHPRL*	5	H4,H5,H9,C11,C12	-1.89179	-0.389052	1.72664e-10	1.08268e-08
MGNNRCFYIGQPLPPHPRL*	4	C6,F7,G10,L13	-1.89129	0.0615196	3.80717e-15	7.99529e-13
MWNNRPVYIPQPRLPHPRI*	3	W2,L14,I19	-1.89128	-0.709426	1.12848e-07	3.67941e-06
MGYNQPVYIAQPRPPHPRL*	3	Y3,Q5,A10	-1.89078	0.108774	7.05601e-13	8.07059e-11
MQLNRPVYIPYPRPPHPRL*	3	Q2,L3,Y11	-1.89074	-0.425477	3.3387e-10	1.9644e-08
MGNNRPQYHDQPRYPHQRL*	5	Q7,H9,D10,Y14,Q17	-1.89069	1.04806	4.75597e-19	2.6154e-16
MHQNRPVYIPYPRPPHPRL*	3	H2,Q3,Y11	-1.89057	0.387981	1.15031e-13	1.61905e-11
MGNNRPVYIWYPRPPHLRL*	3	W10,Y11,L17	-1.89041	0.289709	2.8813e-13	3.6761e-11
MGNNRPVPIVQPRGPHDAL*	5	P8,V10,G14,D17,A18	-1.89029	0.586495	3.15666e-09	1.46315e-07
MGNNRPVYIPMTRPPYPRL*	3	M11,T12,Y16	-1.88994	1.4858	7.02128e-16	1.76517e-13
MWNNRPVFHCQPRPPHPRL*	4	W2,F8,H9,C10	-1.88963	-0.502916	2.24915e-13	2.93608e-11
MHNNRPVYIHGPRPPHPRL*	3	H2,H10,G11	-1.88959	-0.460124	8.64718e-10	4.56338e-08
MINNVNVYIPQPKPPHPRL*	4	I2,V5,N6,K13	-1.88916	-0.736862	2.58565e-10	1.55943e-08
MGNNEPGYIPNPRPPHPRL*	3	E5,G7,N11	-1.88913	-0.70002	5.17557e-11	3.71034e-09
MGNNRGVYIPVPRPPHPRL*	2	G6,V11	-1.88877	1.57096	6.54409e-20	4.56841e-17
MRNNRPVYIPQPRWPHPRL*	2	R2,W14	-1.88851	2.34962	3.26111e-31	5.69389e-27
MMNNRPVYIPQPRMPHPRL*	2	M2,M14	-1.88841	0.742097	3.43904e-13	4.28437e-11
MGNNRKVYIPKPRCPHPRL*	3	K6,K11,C14	-1.88834	1.02746	7.52314e-17	2.41904e-14
MGNNRPVYFGQPRIPHPRL*	3	F9,G10,I14	-1.88832	0.43206	4.16554e-09	1.87763e-07
MCNNRPVYQPQPRPPHQRL*	3	C2,Q9,Q17	-1.88829	-0.726369	2.42e-12	2.40416e-10
MTNNRPVYWPTPRMPHPRL*	4	T2,W9,T11,M14	-1.88827	2.3645	6.92344e-24	1.38946e-20
MGNNRMHYIPQPRTPHPRL*	3	M6,H7,T14	-1.88823	-0.138623	8.84148e-15	1.68161e-12
MGNNVPVYIDQPRRPHPRL*	3	V5,D10,R14	-1.88769	0.606961	3.53421e-15	7.49326e-13
MQNNTEVYIGQPRPPHPRL*	4	Q2,T5,E6,G10	-1.88766	0.195897	5.2248e-11	3.74255e-09
MPNNRPHYMPKPRPPHPRL*	4	P2,H7,M9,K11	-1.88761	-0.698624	1.90032e-07	5.91539e-06
MGNNRPKYILQPRDNKERL*	6	K7,L10,D14,N15,K16,E17	-1.88755	-0.380507	4.2744e-13	5.17818e-11
MRNNRPVYIPIPREPHPRL*	3	R2,I11,E14	-1.8871	-0.768936	1.35624e-10	8.75087e-09
MGNNRVVYIWSVRPPHPRL*	4	V6,W10,S11,V12	-1.88698	-0.147805	9.33673e-13	1.02703e-10
MGVNREVYIPEPRPPHPRL*	3	V3,E6,E11	-1.88647	-0.668577	1.79253e-10	1.12023e-08
MGNNPFVYAPEPRPPHPRL*	4	P5,F6,A9,E11	-1.8864	-0.661329	2.59947e-10	1.56641e-08
MGNNRPMYVPQPREPHPRL*	3	M7,V9,E14	-1.88592	-0.382154	7.84245e-12	6.84131e-10
MGNERPVYIRQPRWPHPRL*	3	E4,R10,W14	-1.88591	-0.318779	1.15008e-11	9.64937e-10
MQGNRPQYIPQPRPPHPRL*	3	Q2,G3,Q7	-1.8859	-0.309078	4.66253e-11	3.38141e-09
MFNSRPVYKPYPRPPHPRL*	4	F2,S4,K9,Y11	-1.88533	0.316842	2.51817e-10	1.52135e-08
MGNNRPVHIPWPRPPHPRL*	2	H8,W11	-1.88528	2.00681	8.55119e-16	2.09843e-13
MGNNRPWYIPDPRPPWPRL*	3	W7,D11,W16	-1.88511	0.292227	5.96225e-10	3.28393e-08
MLNNRPVYFPQPRPPHPRL*	2	L2,F9	-1.88503	0.449018	2.4642e-13	3.19531e-11
MMNNLPVYIPQPGPPHPRL*	3	M2,L5,G13	-1.88488	0.0126046	5.07997e-10	2.85013e-08
MVNNRDVYHPQPRPPHPRV*	4	V2,D6,H9,V19	-1.88431	-0.33675	4.06404e-09	1.83686e-07
MGNNRPVIIPGPGPPIPRL*	4	I8,G11,G13,I16	-1.8843	0.00859091	6.98441e-14	1.04631e-11
MGNNRPVYIPKPWPPFPRL*	3	K11,W13,F16	-1.88413	0.343357	3.77832e-14	6.10827e-12
MGNNRPVYVPCPRPPHPRV*	3	V9,C11,V19	-1.88406	0.664356	2.87452e-18	1.30192e-15
MGNNRPVYRPEERPPHPRL*	3	R9,E11,E12	-1.88405	0.45429	2.41158e-11	1.87443e-09
MGINIPVYFPEPRPPHPRL*	4	I3,I5,F9,E11	-1.88398	0.126347	6.23391e-09	2.70655e-07
MGNNRCVYIPKPRTPHPRL*	3	C6,K11,T14	-1.88379	-0.739116	3.38713e-10	1.98954e-08
MMNNRPVYQPRPRSPHPRL*	4	M2,Q9,R11,S14	-1.88375	0.191099	2.51602e-11	1.94777e-09
MGNNRPVYTPKPRCPHPRL*	3	T9,K11,C14	-1.8837	0.495561	2.1503e-14	3.72277e-12
MGNNRNVYIPRPRPPHPRL*	2	N6,R11	-1.88353	1.47612	1.37767e-18	6.74728e-16
MENNRMVYIDQPRPPHPRL*	3	E2,M6,D10	-1.88345	-0.0421167	3.76176e-14	6.08431e-12
MGNNIPLYIPQPRPPHPRL*	2	I5,L7	-1.88335	1.50292	3.74627e-17	1.29652e-14
MGRNRPVCIPFPVMPHPRL*	5	R3,C8,F11,V13,M14	-1.88318	-0.435402	1.4541e-08	5.77406e-07
MGNNRPGVIMAPRPPHPRL*	4	G7,V8,M10,A11	-1.88279	0.403868	5.4916e-12	4.99261e-10
MGNNRPVYIQQDRPFHPRL*	3	Q10,D12,F15	-1.88278	-0.559852	4.13114e-12	3.8696e-10
MGNNRRVYKPQPRPYHPRL*	3	R6,K9,Y15	-1.88269	0.345147	2.85728e-09	1.33712e-07
MRCNRPVYIPKPFPPHPRL*	4	R2,C3,K11,F13	-1.88235	1.20629	4.07044e-12	3.81992e-10
MENNRMVYGPQPRPPHPRL*	3	E2,M6,G9	-1.88229	-0.492299	2.14512e-10	1.31347e-08
MGNNRPVYIPEARPPHLRL*	3	E11,A12,L17	-1.88213	0.254827	3.12491e-15	6.71517e-13
MDYNRPVYIPQPRSPHPRL*	3	D2,Y3,S14	-1.88208	-0.169776	6.75401e-10	3.66377e-08
MRNNGPVYIPQPRCPHPRL*	3	R2,G5,C14	-1.88203	0.292112	2.03965e-13	2.69381e-11
MGNNRPVFIPQPRRYHPRL*	3	F8,R14,Y15	-1.88197	-0.246212	6.10205e-15	1.2107e-12
MGNNRPVGKPAPRPPHPRL*	3	G8,K9,A11	-1.88196	0.00113663	2.06418e-14	3.58432e-12
MGNNRYGYIPEPRPPHPRL*	3	Y6,G7,E11	-1.88178	1.81687	1.00036e-20	8.68971e-18
MLNVRPVYIPQPRPPHPRL*	2	L2,V4	-1.88171	1.61399	9.55102e-20	6.3407e-17
MGNNRHVYSPQPREPHPRL*	3	H6,S9,E14	-1.88155	-0.211142	1.64942e-13	2.2316e-11
MRNNRPVYIPVPRPPHPRL*	2	R2,V11	-1.88141	0.335953	4.14008e-12	3.87694e-10
MNNNRPVYYPQPRPPHPRL*	2	N2,Y9	-1.88125	-0.247438	7.33151e-13	8.34726e-11
MGNNRDVYVPTPRPPHPRL*	3	D6,V9,T11	-1.88108	0.899703	7.97992e-13	8.95143e-11
MGNNRPVYIPKPRRPHFRL*	3	K11,R14,F17	-1.8808	0.139873	4.4169e-16	1.17113e-13
MGHNNPVYIPMPRPPHPRL*	3	H3,N5,M11	-1.88077	-0.433861	2.98536e-10	1.77414e-08
MGNNQPVWEPYPRDPHPRL*	5	Q5,W8,E9,Y11,D14	-1.88063	0.184865	1.90814e-13	2.54029e-11
MCNPRPVYTPQARPPHPRL*	4	C2,P4,T9,A12	-1.88056	-0.367706	5.86769e-11	4.14692e-09
MGNNRPVYIGQPRGPPPRL*	3	G10,G14,P16	-1.88047	0.677797	2.15034e-16	6.13479e-14
MINNRKVQWCQPRPFHPRL*	6	I2,K6,Q8,W9,C10,F15	-1.88008	-0.655896	1.07717e-09	5.5536e-08
MGNNLEVYIKQPRRPHPRL*	4	L5,E6,K10,R14	-1.87999	-0.554766	4.92982e-11	3.55313e-09
MSNKWPVMIPQPRPPHPRL*	4	S2,K4,W5,M8	-1.87968	-0.184494	4.7486e-14	7.43924e-12
MHNNRPVICISPRPPHPRL*	5	H2,I8,C9,I10,S11	-1.87954	0.67738	3.4794e-15	7.39054e-13
MGNLRWVYTPQPRPPHPRL*	3	L4,W6,T9	-1.87953	-0.356144	1.0209e-12	1.11371e-10
MMNNRPVMTPQPRKPYPRL*	5	M2,M8,T9,K14,Y16	-1.87952	-0.686882	1.69283e-10	1.06415e-08
MLNNRPVYIPVPRPPHPRL*	2	L2,V11	-1.8795	1.46993	5.06264e-21	4.6769e-18
MSNNRPVYIPWPRPPHPRL*	2	S2,W11	-1.87949	1.23621	1.84199e-20	1.48208e-17
MGNNRPVYCVVPRPPHPRL*	3	C9,V10,V11	-1.87925	-0.563106	3.41259e-10	2.00231e-08
MGNNRPLYIPSPRPPHLRL*	3	L7,S11,L17	-1.87893	-0.489855	5.57783e-12	5.0631e-10
MGNKRPEYIPQPRWPHPRL*	3	K4,E7,W14	-1.87884	-0.405447	6.47381e-06	0.000145407
MGVNRPVYKPQPRPPHPRL*	2	V3,K9	-1.87875	-0.6185	9.34559e-12	8.00263e-10
MGKNRPVYAPRPRPPHPRL*	3	K3,A9,R11	-1.87874	-0.744801	7.38993e-09	3.14013e-07
MGNNRWVYIIFPRPPHLRL*	4	W6,I10,F11,L17	-1.8785	-0.620068	9.82278e-07	2.62722e-05
MENNRPVYEPQSRVPHPRL*	4	E2,E9,S12,V14	-1.87841	-0.349437	1.8955e-12	1.92976e-10
MGNNNSVYIPHPRPPHPRL*	3	N5,S6,H11	-1.87834	-0.22223	5.81642e-08	2.02542e-06
MGNNAPVTMIQPRPPHPRL*	4	A5,T8,M9,I10	-1.87823	-0.316349	7.28445e-12	6.42841e-10
MGNGNTVYRPKPRPPHPRL*	5	G4,N5,T6,R9,K11	-1.87818	-0.488649	1.53598e-08	6.06744e-07
MHNNRIVYSPYPRPPHPRL*	4	H2,I6,S9,Y11	-1.87798	0.0253493	8.88535e-15	1.68903e-12
MYNYRPNYRPNPRPPHPRL*	5	Y2,Y4,N7,R9,N11	-1.87792	-0.206435	2.56834e-07	7.7785e-06
MMNNRPVYIEQPRQPHPRL*	3	M2,E10,Q14	-1.87779	1.23421	2.46144e-22	3.24352e-19
MHNNRPVYVPQPRNPHPRL*	3	H2,V9,N14	-1.87763	-0.706733	7.46359e-09	3.1695e-07
MGNNRPVHKPQPRPPHPRL*	2	H8,K9	-1.87732	1.94929	2.35134e-15	5.17383e-13
MGNNYCVRMPQPRPPHPRL*	4	Y5,C6,R8,M9	-1.87727	-0.445819	2.06415e-09	9.9544e-08
MGNNYPKYIPQPRPPHPRL*	2	Y5,K7	-1.87713	1.34322	2.15949e-16	6.15584e-14
MFNNRPVYSPNPRPPHPRL*	3	F2,S9,N11	-1.87703	0.221757	4.86058e-16	1.27521e-13
MTNMAPVYIGHIRPPHPRL*	6	T2,M4,A5,G10,H11,I12	-1.87674	-0.648119	3.33707e-10	1.96377e-08
MCNDRPVYIPTPRPPHPRL*	3	C2,D4,T11	-1.87672	-0.354485	1.0029e-11	8.52549e-10
MGNNRPVWRPNPRPPHPRL*	3	W8,R9,N11	-1.87668	-0.36865	1.15074e-10	7.56041e-09
MGNNRPVYVPMPRPPHLRL*	3	V9,M11,L17	-1.87666	-0.32378	1.10658e-05	0.000236081
MGNNRPVHKPTPRPPHPRL*	3	H8,K9,T11	-1.87652	0.280707	3.68617e-09	1.68065e-07
MGNNRPVWYPCPRPPYPRL*	4	W8,Y9,C11,Y16	-1.87584	-0.558944	2.94733e-07	8.80868e-06
MGKNRPVYDKTPRPYHPRL*	5	K3,D9,K10,T11,Y15	-1.87572	-0.0372035	1.45586e-12	1.52348e-10
MGNNRPVQIIQPRPFHPRL*	3	Q8,I10,F15	-1.87557	-0.587604	7.48147e-10	4.01247e-08
MPNDRPGYNPQPRPPHPRL*	4	P2,D4,G7,N9	-1.87554	-0.575011	3.29463e-09	1.5212e-07
MGHNRPCYIPNPRPPHPRL*	3	H3,C7,N11	-1.87541	0.290776	2.70932e-09	1.27385e-07
MGNNQEVGIMQPRPPHPRL*	4	Q5,E6,G8,M10	-1.87528	1.06163	2.26083e-20	1.78212e-17
MCYNRPVYIPQPRPPHPRL*	2	C2,Y3	-1.8752	0.844281	8.8902e-17	2.80185e-14
MENNRPVYIPEPRPPHPRL*	2	E2,E11	-1.87512	0.667435	1.57239e-18	7.58392e-16
MGNNRYVWILWPRPPHPRL*	4	Y6,W8,L10,W11	-1.87496	0.0746853	3.4118e-11	2.55774e-09
MWNNRPVYIPQGRLPHPRL*	3	W2,G12,L14	-1.87491	-0.753921	4.89646e-05	0.000901244
MENNRKVYIPQPRPPHPRL*	2	E2,K6	-1.87475	-0.470533	1.58431e-05	0.000326298
MKNNRPVYHHQPRPPHPRL*	3	K2,H9,H10	-1.87457	-0.72311	2.02485e-11	1.60262e-09
MGNNVSVYHPQPRPFHPRL*	4	V5,S6,H9,F15	-1.87454	0.256472	2.16183e-14	3.73716e-12
MGFNRWVYIPQPRPPHPRL*	2	F3,W6	-1.87439	-0.451702	2.59823e-07	7.85777e-06
MEENRPVYWPQPRPPHPRL*	3	E2,E3,W9	-1.87438	0.209304	2.87093e-09	1.34279e-07
MGNNRLVYIPWAIPPHPRL*	4	L6,W11,A12,I13	-1.87424	0.509432	2.22124e-14	3.83039e-12
MGNNRPGYIVQPRLPHPRL*	3	G7,V10,L14	-1.87418	-0.0587046	1.08889e-12	1.17904e-10
MGNNRNVPRPQPRPPHPRL*	3	N6,P8,R9	-1.87411	-0.154521	1.06433e-11	8.99256e-10
MGNNRHVYICQPRLPHPRL*	3	H6,C10,L14	-1.87379	1.7234	8.21638e-21	7.252e-18
MFCNRPVYIPQPRWPHPRL*	3	F2,C3,W14	-1.87353	-0.656382	7.42206e-09	3.15263e-07
MGYNQPVYWPQPRPPHNRL*	4	Y3,Q5,W9,N17	-1.87336	-0.550244	1.78353e-10	1.11594e-08
MGNNRPVIPICCRPPHPRL*	5	I8,P9,I10,C11,C12	-1.87333	0.389112	1.33475e-12	1.41094e-10
MGNGRPVYNPYPRPPHPRL*	3	G4,N9,Y11	-1.87319	0.0352047	7.20911e-17	2.32448e-14
MGNNRPVYARSPRPPHPRL*	3	A9,R10,S11	-1.87313	-0.678865	2.10623e-10	1.29238e-08
MGNNRETYIPQPRSPHPRL*	3	E6,T7,S14	-1.87291	0.557185	5.2929e-16	1.37214e-13
MGNNRPVSMLQCRPPHPRL*	4	S8,M9,L10,C12	-1.87271	0.561192	3.62706e-18	1.5992e-15
MKNNRPVYIPSPRWPHPRL*	3	K2,S11,W14	-1.87254	-0.245292	3.23672e-11	2.43958e-09
MWNNRPVCFPWPRTPHPRL*	5	W2,C8,F9,W11,T14	-1.87246	0.296639	1.69907e-18	8.09434e-16
MGNNDPVYWPQPRPPIPRL*	3	D5,W9,I16	-1.87237	0.743844	0.000164976	0.00266982
MHNNRPVYIPQPVRPHPRL*	3	H2,V13,R14	-1.872	-0.708266	3.11507e-10	1.84364e-08
MRNNRPVYIPIPRPPHPRL*	2	R2,I11	-1.87194	1.632	1.54291e-17	5.88191e-15
MGNYMPVYIPQPRAPHPRL*	3	Y4,M5,A14	-1.8719	-0.453734	8.70857e-11	5.89688e-09
MGNNRQVYIPCPQPPHPRL*	3	Q6,C11,Q13	-1.87177	-0.54403	2.86087e-12	2.79757e-10
MGSNRPVYIVAPRPPHPRL*	3	S3,V10,A11	-1.87175	-0.0236856	6.16072e-09	2.67743e-07
MYNNRPEYIPQPRNPHPRL*	3	Y2,E7,N14	-1.8717	0.938371	1.96232e-19	1.19588e-16
MGNNRPVSIPQPRVPEPRM*	4	S8,V14,E16,M19	-1.87169	-0.470144	3.4237e-13	4.27105e-11
MGNNLPVYIQEGRPLHHGD*	8	L5,Q10,E11,G12,L15,H17,G18,D19	-1.87163	0.303166	4.85757e-15	9.90804e-13
MGNNRPKYIPQPRPPWPRL*	2	K7,W16	-1.87162	-0.549463	1.58816e-10	1.00522e-08
MCNNRPVYIKQPRKPHPRL*	3	C2,K10,K14	-1.87152	0.178361	5.05578e-12	4.64056e-10
MGNNRRVYIPQHRPYHPRL*	3	R6,H12,Y15	-1.87151	-0.683088	8.5518e-07	2.31369e-05
MNNNRPVYIPTPRPPHPRL*	2	N2,T11	-1.87079	0.0930962	3.66605e-14	5.9488e-12
MWNNRPVYEPGPRPPHPRC*	4	W2,E9,G11,C19	-1.87042	-0.752016	4.41803e-09	1.98351e-07
MQNRRPVYIPQPRPPHPRL*	2	Q2,R4	-1.8703	1.32602	2.05462e-16	5.88573e-14
MGNNRPTVIPQPRDPHPRL*	3	T7,V8,D14	-1.87024	-0.200604	0.000131568	0.00218226
MRNNGPVYIWQPRPPHLRL*	4	R2,G5,W10,L17	-1.86977	-0.371668	1.3197e-12	1.39648e-10
MGNNTPVYIPMPRPPWPRL*	3	T5,M11,W16	-1.86973	-0.243832	1.3053e-11	1.08345e-09
MGNNHFVYIPTPRPWHPRL*	4	H5,F6,T11,W15	-1.86951	0.235998	1.66758e-05	0.000341574
MGNNRFVYIPEPRQPHPRL*	3	F6,E11,Q14	-1.86935	-0.467089	3.08505e-13	3.90042e-11
MGNNRWVYTPMTRPPHPRL*	4	W6,T9,M11,T12	-1.86924	-0.191304	7.71365e-12	6.74581e-10
MANNRMVYIPQPRGPHPRL*	3	A2,M6,G14	-1.86908	-0.299729	3.40839e-13	4.25682e-11
MCNNRPKWFPQPRPPHPRL*	4	C2,K7,W8,F9	-1.869	-0.268935	5.13963e-08	1.80777e-06
MGNNKPVYIPKPRPPHPRL*	2	K5,K11	-1.86899	0.505442	5.80268e-15	1.15921e-12
MGNNREVYYPAPRPPHPRL*	3	E6,Y9,A11	-1.86878	-0.20115	2.44971e-08	9.24095e-07
MGNNRPVYWMQPRAPHPRL*	3	W9,M10,A14	-1.86875	0.171549	1.42111e-15	3.29079e-13
MGNNWPVYIPNPRPPHPRL*	2	W5,N11	-1.86858	0.930021	2.95595e-14	4.91532e-12
MCNNRPVYIPIPRCPHPRL*	3	C2,I11,C14	-1.8685	-0.363223	9.37205e-13	1.0298e-10
MWSNRPVYIPAPRPPHPRK*	4	W2,S3,A11,K19	-1.86837	0.0890878	4.05294e-15	8.4444e-13
MGNNRPRYVPQPRPPHPRC*	3	R7,V9,C19	-1.86836	-0.39186	5.42995e-08	1.89879e-06
MTNNRPVYQPQPRPPHPRL*	2	T2,Q9	-1.8681	1.70163	6.24426e-22	7.41663e-19
MGNNRPVYFNQPRRPHLRL*	4	F9,N10,R14,L17	-1.86804	0.823796	8.43815e-18	3.42229e-15
MMNNRPVYIPIPRPPHPRL*	2	M2,I11	-1.86782	0.569737	1.13997e-15	2.70254e-13
MGANYHIYIPQPRPPHPRL*	4	A3,Y5,H6,I7	-1.8677	-0.498136	1.46655e-12	1.53283e-10
MMNNRPVYWPWPRPPHPRR*	4	M2,W9,W11,R19	-1.86768	-0.253267	7.13416e-09	3.04515e-07
MSNNRYVYIPQPRHPHPRL*	3	S2,Y6,H14	-1.86764	-0.662228	5.37756e-07	1.5215e-05
MGNNRPWYIWQPYPPHPRI*	4	W7,W10,Y13,I19	-1.86735	-0.0161199	6.61113e-11	4.61812e-09
MGNTRPVYIPWPRPPHPRL*	2	T4,W11	-1.86723	1.12306	8.4943e-19	4.39275e-16
MGRSRPVYQPNPRPPHPRL*	4	R3,S4,Q9,N11	-1.867	-0.683241	4.86492e-10	2.74491e-08
MGNNRPGYIPTPRPPHMRL*	3	G7,T11,M17	-1.86696	-0.153075	6.01456e-08	2.08609e-06
MQRNRPVYIPRPRPPHLRL*	4	Q2,R3,R11,L17	-1.86674	0.459214	3.99545e-14	6.40592e-12
MGNNRPKYIPWPRPPHPRL*	2	K7,W11	-1.86657	2.67262	2.19496e-25	6.66503e-22
MMNNRPVHIPQPRPPHPRL*	2	M2,H8	-1.86655	0.27637	3.03095e-15	6.54547e-13
MGNPRPVYIPWPRPPHPRL*	2	P4,W11	-1.86635	2.3782	2.24741e-16	6.37526e-14
MGNNRPVTIHQPRKPHPRL*	3	T8,H10,K14	-1.86617	0.265897	9.54729e-11	6.39046e-09
MGNNMPVHIRQPRPPHPRL*	3	M5,H8,R10	-1.86569	-0.497271	9.85207e-09	4.05699e-07
MGNNREVYWPQPRLPHPRL*	3	E6,W9,L14	-1.86555	0.931048	1.17067e-11	9.81507e-10
MGNNRPRYIPMPRPPHPRR*	3	R7,M11,R19	-1.86535	-0.385204	2.5646e-12	2.53455e-10
MCNRRPVYIVQPRPPHPRL*	3	C2,R4,V10	-1.86513	0.381138	1.25466e-12	1.33291e-10
MGNNVPVDIMQPRPPHPRL*	3	V5,D8,M10	-1.8651	-0.503854	2.86463e-11	2.18794e-09
MGNNRQVAIVAPRPPHPRL*	4	Q6,A8,V10,A11	-1.86493	0.271331	4.75979e-08	1.68469e-06
MGNNRRVYTPLPRPPHPRL*	3	R6,T9,L11	-1.86488	-0.0222258	2.80175e-12	2.74437e-10
MGNNRPVYAPEHRPPHPRL*	3	A9,E11,H12	-1.86484	-0.684019	8.67795e-12	7.48785e-10
MGVNRDVYIPAPRRPHPRL*	4	V3,D6,A11,R14	-1.86454	-0.718487	6.40183e-08	2.2077e-06
MGNNYPVYIDQPRQPHPRL*	3	Y5,D10,Q14	-1.86439	-0.693549	4.85171e-06	0.000111873
MIINRPVYIPQPRPPHPRL*	2	I2,I3	-1.86438	-0.499025	9.57762e-06	0.000207269
MGNNRAVYIPVPRPPHPRL*	2	A6,V11	-1.86421	1.39619	1.2969e-17	5.03195e-15
MGRNRPVYHPQARPPHPRL*	3	R3,H9,A12	-1.86389	-0.590065	1.86414e-12	1.90115e-10
MMNNRPVCIIQPRPFHPRL*	4	M2,C8,I10,F15	-1.86382	-0.283571	2.00635e-11	1.58978e-09
MHNNKPVYIPQCRPPHPRL*	3	H2,K5,C12	-1.86358	-0.626159	1.60345e-11	1.30184e-09
MGINLKVYIYQPRPPHPRL*	4	I3,L5,K6,Y10	-1.86347	0.464991	4.88203e-07	1.39452e-05
MWNNRPWYIPQPRPPHPRL*	2	W2,W7	-1.86338	-0.0889585	3.97731e-14	6.38269e-12
MGTNRPVYIQQPRMPHLRL*	4	T3,Q10,M14,L17	-1.86294	0.665486	2.94417e-17	1.04376e-14
MCNNRTVYRPKPRPPHPRL*	4	C2,T6,R9,K11	-1.86291	0.126289	1.32348e-17	5.11804e-15
MGNARPVDIVVPRPPHPRL*	4	A4,D8,V10,V11	-1.86284	-0.0992109	5.53953e-07	1.56328e-05
MGNNNPVYHQQPRPPHPRL*	3	N5,H9,Q10	-1.86282	-0.554824	3.55863e-10	2.077e-08
MLNIRVVYIDQPRPYHPRL*	5	L2,I4,V6,D10,Y15	-1.86281	-0.504339	1.00292e-10	6.67976e-09
MGNNLPWYIGQPRPPHPRL*	3	L5,W7,G10	-1.8628	-0.352971	2.75957e-08	1.02843e-06
MMNNYYVYIPQPRAPHPRL*	4	M2,Y5,Y6,A14	-1.86274	-0.781594	2.96266e-07	8.85222e-06
MGNNRPVYVLQKRPPHPRL*	3	V9,L10,K12	-1.86269	-0.613075	1.05708e-08	4.32744e-07
MGNNAPVYAPGPGPPFPRT*	6	A5,A9,G11,G13,F16,T19	-1.86261	-0.678594	5.37828e-12	4.90107e-10
MALNRPVYIPQPRPPHPRL*	2	A2,L3	-1.86261	2.11667	6.37487e-13	7.37851e-11
MGNNRYVYQPKPRPPHPRL*	3	Y6,Q9,K11	-1.86234	-0.528457	4.27661e-13	5.17818e-11
MGNNRPVYQPQIRPPHPVF*	4	Q9,I12,V18,F19	-1.86228	-0.743637	8.87256e-09	3.6961e-07
MGNNRPQYMPEPRPPHPRL*	3	Q7,M9,E11	-1.86186	0.90962	1.17659e-18	5.86951e-16
MGNSRPVYIPQPRPPHLRI*	3	S4,L17,I19	-1.86181	-0.1776	1.42213e-14	2.57176e-12
MGDNRPVWIPQPRPPHPRL*	2	D3,W8	-1.86175	1.03469	3.96216e-20	2.93754e-17
MFNARPVYIPQPRQPHPRL*	3	F2,A4,Q14	-1.86173	-0.777394	1.16845e-08	4.737e-07
MGNNRPAYITQPRPPHPRL*	2	A7,T10	-1.86166	-0.285502	4.06096e-10	2.3366e-08
MGQNRPVQFPQPRPPHPRL*	3	Q3,Q8,F9	-1.86164	1.07905	1.6915e-16	4.96778e-14
MGNNRPVYWPMPRQPHPRL*	3	W9,M11,Q14	-1.86155	0.277289	3.77816e-15	7.95803e-13
MGANRPVYIPMPRPWHPRL*	3	A3,M11,W15	-1.8615	0.081111	3.104e-13	3.92013e-11
MKNNRGLYIPQPRPPHWRL*	4	K2,G6,L7,W17	-1.86115	-0.370377	2.85401e-09	1.33613e-07
MMNNRWVYAPQPRPPHPRL*	3	M2,W6,A9	-1.86112	0.493895	1.13137e-13	1.59497e-11
MGNNQPVYIPNPRPPHPRL*	2	Q5,N11	-1.8609	2.26594	3.49217e-20	2.62815e-17
MGNNRPSYIPKPRPPHPRL*	2	S7,K11	-1.86065	-0.301828	1.11468e-14	2.06278e-12
MVNNRPVYWPQPRPPHPRH*	3	V2,W9,H19	-1.8606	-0.0766126	4.08e-11	3.00196e-09
MGNNRGVYIPQPRPFHPRL*	2	G6,F15	-1.86059	0.655835	5.94774e-20	4.17897e-17
MGNNRPVRYPEPRPPHLRL*	4	R8,Y9,E11,L17	-1.86041	-0.573235	2.98602e-08	1.1039e-06
MGKNRPVYFHIPRPPHPRL*	4	K3,F9,H10,I11	-1.86024	2.41951	1.24225e-21	1.30839e-18
MGHNRRVYIPQPRPPHPRL*	2	H3,R6	-1.86015	2.15996	9.92334e-30	1.02641e-25
MMDNRPVYIPKVRPPHPRL*	4	M2,D3,K11,V12	-1.86001	-0.305702	8.29617e-11	5.65051e-09
MANNRPVYIPKPRPPHPRL*	2	A2,K11	-1.85982	-0.0945948	2.12836e-10	1.30436e-08
MWNNRSNYIPQPRWPHPRL*	4	W2,S6,N7,W14	-1.85951	-0.603279	2.34174e-07	7.15113e-06
MGNHRPVWIPAPRPPHPRL*	3	H4,W8,A11	-1.85942	-0.683859	3.91912e-06	9.22205e-05
MGNNRWVHIPKPRPPHQRL*	4	W6,H8,K11,Q17	-1.8594	-0.110158	2.14262e-13	2.81486e-11
MGNNRRVYIPRPRPPHPRL*	2	R6,R11	-1.85919	3.14059	2.15182e-21	2.16546e-18
MMNNRPVYIPVPRVPHPRL*	3	M2,V11,V14	-1.85918	-0.288345	1.57799e-10	9.99513e-09
MGNNRPIYDRQPRPPHPRK*	4	I7,D9,R10,K19	-1.85916	-0.497451	2.54116e-10	1.53392e-08
MGNNRPLYWWQPRPPWPRL*	4	L7,W9,W10,W16	-1.85866	-0.473119	2.0621e-11	1.62988e-09
MWNNRNVYGPQPRPPHPRL*	3	W2,N6,G9	-1.85858	2.05319	1.34445e-19	8.59858e-17
MGNNRYVYIVEPRPPHPRL*	3	Y6,V10,E11	-1.85857	0.302271	1.63733e-17	6.19453e-15
MGNNRPVPIHKPRPPHPRL*	3	P8,H10,K11	-1.85852	0.220869	4.80292e-12	4.43111e-10
MGNNRSVYIPTPRPPHLRL*	3	S6,T11,L17	-1.85819	-0.511167	3.67088e-08	1.33029e-06
MGHCRPVYIPENRPPHPRL*	4	H3,C4,E11,N12	-1.85805	-0.650359	3.57706e-10	2.08741e-08
MGNKLPVYIPIPRLPHPRL*	4	K4,L5,I11,L14	-1.85798	-0.00728443	6.83132e-11	4.75102e-09
MGNPRPVYIPVPRPPHPRL*	2	P4,V11	-1.85797	1.11811	1.65563e-18	7.90897e-16
MMNNRPVFIPSPREPHMRL*	5	M2,F8,S11,E14,M17	-1.85796	0.76306	2.73714e-11	2.10252e-09
MGNNRAVYIPQPRDPHPRL*	2	A6,D14	-1.85782	-0.589878	2.7725e-08	1.03277e-06
MANNRMVAILQARPPHPRL*	5	A2,M6,A8,L10,A12	-1.85781	0.247643	2.75579e-09	1.29449e-07
MMNNRPDYIPQPRPPHPRL*	2	M2,D7	-1.85778	-0.313399	1.42791e-10	9.14907e-09
MGNNRPVYRIQPMPPHPRL*	3	R9,I10,M13	-1.85762	-0.388603	6.23724e-11	4.37445e-09
MGNNRPVWWPQPRPPWARL*	4	W8,W9,W16,A17	-1.85756	-0.348451	1.0047e-08	4.1319e-07
MFNNDPVYIPRPRPPHPRL*	3	F2,D5,R11	-1.85752	-0.350024	6.31276e-07	1.76212e-05
MDNNWDWYIWQPRPPHPRL*	5	D2,W5,D6,W7,W10	-1.85728	0.911606	6.4904e-14	9.79447e-12
MICNRPVYIPHPRPPHPRL*	3	I2,C3,H11	-1.85728	-0.00233556	7.63241e-14	1.13029e-11
MGNNRYVYIPQPRWPHPRL*	2	Y6,W14	-1.85719	1.26753	1.68885e-18	8.05664e-16
MGINRAVYIPDPRPPHPRL*	3	I3,A6,D11	-1.85715	-0.484854	4.79061e-06	0.000110625
MGNNRMVYIPQVRPPHPRL*	2	M6,V12	-1.85702	0.872655	4.61086e-17	1.56931e-14
MGINRTVYRPQPRPPHPRL*	3	I3,T6,R9	-1.85687	-0.75965	1.24904e-11	1.04047e-09
MGNNRPVYFWDPRPPHLRL*	4	F9,W10,D11,L17	-1.85677	-0.263129	1.04852e-09	5.42273e-08
MTNNRPVYIPWPRPPHPRL*	2	T2,W11	-1.85653	1.31721	2.5068e-20	1.9496e-17
MGINRPVYAPQARPPHPRL*	3	I3,A9,A12	-1.85634	0.887754	5.96566e-13	6.97189e-11
MKNNRPVYIPIPRPPHPRL*	2	K2,I11	-1.85633	0.19125	3.96416e-08	1.42621e-06
MSNNRPVYIPQPKPPHPRL*	2	S2,K13	-1.85617	-0.0978351	4.89051e-10	2.75668e-08
MGNNRQVYIPQPRGPHPRL*	2	Q6,G14	-1.85596	-0.610966	6.69873e-10	3.6385e-08
MGNNRAVYIPEPRPPHPRL*	2	A6,E11	-1.85575	1.42823	1.74541e-13	2.33881e-11
MGNNRPNKIPKPRPPHPRL*	3	N7,K8,K11	-1.85565	-0.637428	4.0509e-08	1.45517e-06
MNNIQPVYIPWPRTPHPRL*	5	N2,I4,Q5,W11,T14	-1.85551	-0.695563	1.95458e-09	9.47887e-08
MGNNRDCYIPWPRPPHPRL*	3	D6,C7,W11	-1.85506	-0.645247	1.68419e-10	1.05948e-08
MGTNRPVYQPEPRPPHPRL*	3	T3,Q9,E11	-1.85498	-0.0552088	7.4693e-15	1.44985e-12
MGNNRPVRIVQPRVPHPRL*	3	R8,V10,V14	-1.85497	-0.473195	1.79687e-10	1.12247e-08
MGNNKPVYIPVPRPPHPRL*	2	K5,V11	-1.85492	-0.159865	1.93299e-14	3.38514e-12
MGLNLNVYIMQPRTYHPRL*	6	L3,L5,N6,M10,T14,Y15	-1.85483	1.00098	3.40132e-09	1.56281e-07
MMNNRPVYQPQPRPPHPRL*	2	M2,Q9	-1.85475	-0.542038	1.73999e-11	1.39839e-09
MMNERPVYIPQPRPPHPRV*	3	M2,E4,V19	-1.85471	-0.559155	2.1338e-11	1.68161e-09
MGNGRPGYIPAPVPPHPRL*	4	G4,G7,A11,V13	-1.85471	-0.139124	1.02296e-10	6.80804e-09
MGNGRPTYLPQPRPPHPRL*	3	G4,T7,L9	-1.85422	1.83525	8.74701e-11	5.92062e-09
MGNNRPYYIPEARPPYPRL*	4	Y7,E11,A12,Y16	-1.85416	-0.226079	5.23638e-12	4.78549e-10
MGNLRTVYIGQPRPPHPRL*	3	L4,T6,G10	-1.85393	-0.647701	4.37873e-09	1.96738e-07
MGNIRPMVKTQPRPPHPRL*	5	I4,M7,V8,K9,T10	-1.85373	0.131044	6.49893e-12	5.78343e-10
MENNRMVYIPQPRPPHPRL*	2	E2,M6	-1.85363	2.32411	1.30655e-29	1.22883e-25
MGNNEPVYMPQPRWPHMRL*	4	E5,M9,W14,M17	-1.85347	-0.220257	1.39953e-12	1.47114e-10
MQYNRMIYIEWPRPPHPRL*	6	Q2,Y3,M6,I7,E10,W11	-1.85329	-0.0334614	3.11593e-14	5.15921e-12
MGNNAPVYRPHPRPPHPRK*	4	A5,R9,H11,K19	-1.85317	0.440895	5.88117e-14	9.02328e-12
MRTPRPVYICQPRPPHPRL*	4	R2,T3,P4,C10	-1.85307	1.33155	2.45924e-19	1.46297e-16
MGNWRTVYIPQPRPPHPRK*	3	W4,T6,K19	-1.853	-0.116633	4.45619e-12	4.14628e-10
MGNNRPVYHDQPRPFHPRL*	3	H9,D10,F15	-1.85298	-0.2324	1.53629e-10	9.75753e-09
MGTNRAVYEPVPRPPHPRL*	4	T3,A6,E9,V11	-1.85296	0.034521	8.92496e-12	7.67443e-10
MGENRPVMIAMPRPPHPRL*	4	E3,M8,A10,M11	-1.85294	-0.586866	1.34637e-08	5.38319e-07
MGNNWPLYIPQCRAPHPRL*	4	W5,L7,C12,A14	-1.8529	-0.582109	5.04864e-10	2.83483e-08
MENNRPVYWPQPRPPHRRL*	3	E2,W9,R17	-1.85282	-0.42019	2.70586e-08	1.011e-06
MGNRRPHYIPQPRPPHPRL*	2	R4,H7	-1.85272	-0.52389	6.8766e-12	6.09313e-10
MWNNRHVYIPYPRPPHPRL*	3	W2,H6,Y11	-1.85259	0.143461	8.19429e-12	7.118e-10
MLNNRPVYIPQPKPFHPRL*	3	L2,K13,F15	-1.85251	-0.705669	8.9371e-10	4.69579e-08
MTNNRRVYIPLPRPPHPRL*	3	T2,R6,L11	-1.85238	0.89606	1.85587e-17	6.93203e-15
MCNNRPVYIPRPRPPYPRL*	3	C2,R11,Y16	-1.85228	1.25976	2.17969e-14	3.76618e-12
MGINRPVYTPYPRPPHPRL*	3	I3,T9,Y11	-1.85215	2.08587	1.68978e-16	4.96692e-14
MWNNRPVYTRQHRPPHPRL*	4	W2,T9,R10,H12	-1.85202	-0.59351	1.49491e-10	9.52074e-09
MGFNRPVRIHWPMCPHPRL*	6	F3,R8,H10,W11,M13,C14	-1.85192	-0.613876	1.29531e-08	5.20389e-07
MGNNRAVYIGQPLPPHPRL*	3	A6,G10,L13	-1.8519	0.034437	1.56497e-15	3.59767e-13
MGNKRRVFIPQPRPPHPRL*	3	K4,R6,F8	-1.85187	-0.578449	1.76708e-10	1.10625e-08
MKENRPVCIPQKRPPHPRL*	4	K2,E3,C8,K12	-1.85184	-0.661096	5.54426e-06	0.000126268
MGNSRPVYIPEPRPPHARL*	3	S4,E11,A17	-1.85183	-0.760514	1.70057e-10	1.06847e-08
MGNNRPVNIIQRRPPHPRL*	3	N8,I10,R12	-1.85181	-0.0695634	7.23952e-09	3.0856e-07
MGNIRPVYTPDPRPPHPRL*	3	I4,T9,D11	-1.85175	0.0848903	1.32273e-08	5.30062e-07
MGHNRPVYYPGPRPPHPRL*	3	H3,Y9,G11	-1.85155	-0.252013	1.19814e-10	7.84089e-09
MGNWRTVPRPQPRPPHPRL*	4	W4,T6,P8,R9	-1.85155	-0.137278	9.00828e-14	1.30217e-11
MTNYRPVYVAQPRPPHPRL*	4	T2,Y4,V9,A10	-1.85146	-0.603864	2.54769e-08	9.58675e-07
MGNNRHVYIPRPRPPHPRL*	2	H6,R11	-1.85144	0.488684	1.09081e-13	1.54028e-11
MGNNSPVRIPGPRGPPPRL*	5	S5,R8,G11,G14,P16	-1.85058	-0.493014	6.56593e-11	4.59022e-09
MENNRYNYIPCQVPPHPRL*	6	E2,Y6,N7,C11,Q12,V13	-1.85055	0.415423	4.81226e-07	1.37606e-05
MTNNRPVYYNQPRPPHPRL*	3	T2,Y9,N10	-1.85047	-0.696563	9.5047e-09	3.92831e-07
MCNNRPVYVPQPRPPHPRL*	2	C2,V9	-1.8504	0.189759	5.82375e-15	1.16275e-12
MGNDRPHWIPQPRPPHPRL*	3	D4,H7,W8	-1.85027	0.139226	5.74456e-16	1.47175e-13
MGNNRPVYINQPREPHLRL*	3	N10,E14,L17	-1.84988	0.108837	1.58621e-08	6.24187e-07
MGCNRPVVIRQPRPPHPRL*	3	C3,V8,R10	-1.84977	0.451041	2.07708e-12	2.09628e-10
MMNNRPVYLPQPRPPHPRL*	2	M2,L9	-1.84948	0.376919	2.31581e-18	1.06968e-15
MLNNRPVYQPKPRPPHPRL*	3	L2,Q9,K11	-1.84946	-0.339945	1.67374e-08	6.55603e-07
MTVNRPVYIPAPRPPHPRL*	3	T2,V3,A11	-1.84938	0.0322431	4.16755e-13	5.06722e-11
MGNNRPVYFGLGRPPHPRL*	4	F9,G10,L11,G12	-1.84938	-0.59883	1.45601e-08	5.78033e-07
MGNNRWAYVPQPRLPHPRL*	4	W6,A7,V9,L14	-1.84934	-0.658994	8.52173e-11	5.78608e-09
MVNNRPVYKPQPRPPHPRL*	2	V2,K9	-1.84919	-0.596708	1.58828e-09	7.88831e-08
MGNNRPKYEPQPRPPHPRI*	3	K7,E9,I19	-1.84916	-0.223434	1.68927e-12	1.74421e-10
MGNNRPVYWPWPRPPHPRM*	3	W9,W11,M19	-1.84915	1.27074	6.84199e-23	1.05903e-19
MTNNRPVYIPQPRPYHPRI*	3	T2,Y15,I19	-1.84907	-0.180927	6.29791e-15	1.24531e-12
MGNNPPWYIPWPVKPHLRL*	6	P5,W7,W11,V13,K14,L17	-1.849	-0.741717	5.17997e-05	0.000947582
MMNNRPKYAVQPRPPHPRL*	4	M2,K7,A9,V10	-1.8487	-0.239074	1.63974e-09	8.10126e-08
MKTNRPVYIPQPRPPHPRL*	2	K2,T3	-1.84862	-0.0323085	5.13431e-14	7.96843e-12
MGCNRPLYIPQPRPPHPRL*	2	C3,L7	-1.84845	-0.413848	5.4855e-06	0.000125118
MGNNRNVYIPQPREPHPRL*	2	N6,E14	-1.8483	0.597182	1.76151e-15	3.99687e-13
MHNNQPVYIPQPRPYHPRL*	3	H2,Q5,Y15	-1.84787	2.52949	1.22306e-20	1.02666e-17
MVNNRPVYIPDPRPPWPRL*	3	V2,D11,W16	-1.84778	-0.634493	6.2797e-10	3.44141e-08
MGNNRQGYIPTPNPPHPRL*	4	Q6,G7,T11,N13	-1.84763	-0.389427	2.57236e-09	1.21551e-07
MGNRRPVYIRQPRPPHLRL*	3	R4,R10,L17	-1.84759	-0.433854	6.43035e-13	7.43534e-11
MGNNCPVYIPQKEPNHGRY*	6	C5,K12,E13,N15,G17,Y19	-1.84722	0.142884	2.10614e-11	1.66093e-09
MGNNRNVYWPQPIEPHLRL*	5	N6,W9,I13,E14,L17	-1.84713	-0.149196	1.6268e-11	1.31743e-09
MLNNRPVYCPQPRPPHPRL*	2	L2,C9	-1.84705	0.797784	1.5268e-09	7.61771e-08
MPNNRPVCMPQPRRPHPRL*	4	P2,C8,M9,R14	-1.84692	0.588929	3.83926e-13	4.71733e-11
MGNNRHVYICQPREPHPRL*	3	H6,C10,E14	-1.84691	0.559626	1.04254e-12	1.13412e-10
MGNNKWVYIPQPRWPHPRL*	3	K5,W6,W14	-1.84675	0.127	1.38174e-06	3.58577e-05
MQNNGPVYIPQPRPPHPRL*	2	Q2,G5	-1.84666	1.67015	1.06309e-15	2.54966e-13
MGNPFPCYIPQPRPPHPRL*	3	P4,F5,C7	-1.84664	-0.411031	4.73446e-11	3.42717e-09
MVNNCETYIPGPRPPHPRL*	5	V2,C5,E6,T7,G11	-1.84651	-0.41408	9.30959e-10	4.8688e-08
MGNARWVYIPQPRQPHPRL*	3	A4,W6,Q14	-1.84649	-0.542708	3.69521e-07	1.08377e-05
MGINRRVYIPQPRPPHPRL*	2	I3,R6	-1.8463	2.95898	9.08468e-25	2.33262e-21
MENNWPVYVPQCRPPHLRL*	5	E2,W5,V9,C12,L17	-1.84619	-0.330352	1.08903e-05	0.000232645
MDDNRPKYIPQPRPPHPRL*	3	D2,D3,K7	-1.84598	1.40756	7.59854e-16	1.89393e-13
MGNNYPMYIAPPRPPHPRL*	4	Y5,M7,A10,P11	-1.84582	0.00748788	1.06964e-10	7.08494e-09
MPNNRPVYIPEPPPPHLRL*	4	P2,E11,P13,L17	-1.84566	-0.109622	6.84026e-08	2.34408e-06
MGNRRPVYILQARPPHPRL*	3	R4,L10,A12	-1.84565	0.0188251	4.81521e-14	7.53096e-12
MCHNRPVYIQQPRPPHPRL*	3	C2,H3,Q10	-1.84554	0.775825	2.20841e-11	1.7322e-09
MGNNRPRYIYQPRPPHPRL*	2	R7,Y10	-1.84547	0.813265	2.32499e-16	6.5793e-14
MCNNRPVCISQPRPYHPRL*	4	C2,C8,S10,Y15	-1.84539	-0.0528244	1.67091e-09	8.23894e-08
MGNERPGYYPKPRPPHPRL*	4	E4,G7,Y9,K11	-1.84519	-0.405327	3.56373e-12	3.3955e-10
MGNHRPVYQPMPRPPHPRL*	3	H4,Q9,M11	-1.84516	-0.749515	4.56796e-10	2.59286e-08
MGNNRPVECPQPRTHHPRL*	4	E8,C9,T14,H15	-1.845	-0.772417	1.93906e-08	7.48736e-07
MQNNRPVYIPQPREFHPRL*	3	Q2,E14,F15	-1.84496	-0.677508	1.71716e-06	4.36255e-05
MDNNRPVYIPLPRPPHMRL*	3	D2,L11,M17	-1.84483	-0.457236	9.35049e-08	3.11355e-06
MGNNRTVYIPMPRGFHPRL*	4	T6,M11,G14,F15	-1.84481	-0.371035	7.68698e-09	3.25131e-07
MGNNRPVYIPFPRPPNPRI*	3	F11,N16,I19	-1.84471	-0.253237	6.16132e-12	5.5144e-10
MCNDRPVTIPQPRPPHPRL*	3	C2,D4,T8	-1.84467	0.263596	2.18991e-13	2.86947e-11
MGNNRPRRIPDLRGPHLRL*	6	R7,R8,D11,L12,G14,L17	-1.84461	0.0471384	9.58138e-12	8.18046e-10
MGKNRPVYIPVPRPPFPRL*	3	K3,V11,F16	-1.84457	1.47986	3.30404e-13	4.13982e-11
MDNNRQVYTPQPRPPHPRL*	3	D2,Q6,T9	-1.84453	2.98877	3.84396e-24	8.18479e-21
MKNNRPVYMPQPRSPHPRL*	3	K2,M9,S14	-1.84452	0.93709	7.55293e-18	3.10657e-15
MKENRPVCIEFPRPYHPRL*	6	K2,E3,C8,E10,F11,Y15	-1.84448	-0.166387	8.50148e-14	1.24006e-11
MGNNRPVYIPIPREPHMRL*	3	I11,E14,M17	-1.84445	-0.119282	1.35904e-15	3.15962e-13
MLNNRPVYIPGCRPPHPRL*	3	L2,G11,C12	-1.84442	-0.20543	1.13001e-12	1.21903e-10
MGNNRHVYIPKPRQPHPRL*	3	H6,K11,Q14	-1.84439	-0.358039	1.53159e-11	1.25165e-09
MFNNRPFYAPQPRPPHPRL*	3	F2,F7,A9	-1.84424	1.53091	3.06813e-20	2.34953e-17
MGNNRPKYIPWPRTPHPRL*	3	K7,W11,T14	-1.84419	-0.401199	4.936e-06	0.000113652
MRNNRPMYIPLPRPPHPRL*	3	R2,M7,L11	-1.84416	0.496469	1.84675e-09	9.01555e-08
MGNNRPVYQPEPRQPHPRL*	3	Q9,E11,Q14	-1.84376	0.669847	1.29788e-16	3.90033e-14
MGNGRPEYIVQPREPHPRL*	4	G4,E7,V10,E14	-1.84372	-0.282624	1.46205e-10	9.33184e-09
MGNNRPQYHDKPRPPYPRL*	5	Q7,H9,D10,K11,Y16	-1.84371	3.05289	9.41683e-14	1.3549e-11
MGNNRPVYRWQRRPPHPRL*	3	R9,W10,R12	-1.84371	0.419061	1.43477e-13	1.9733e-11
MGNNRPLYRPEPRPPHPRL*	3	L7,R9,E11	-1.84369	-0.285293	1.85113e-12	1.89065e-10
MVNNRDVYIPDPLIPHPRL*	5	V2,D6,D11,L13,I14	-1.84365	0.281265	3.10893e-12	3.0073e-10
MTNNRPVYIPQPRPPHPRI*	2	T2,I19	-1.84349	0.372153	4.81371e-15	9.82432e-13
MGNNRPGYIPWPRPFHPRL*	3	G7,W11,F15	-1.84348	0.171937	1.90345e-16	5.50085e-14
MINNRPVYIPNPRPPHPRL*	2	I2,N11	-1.84311	-0.141056	2.23408e-13	2.92078e-11
MGINRPVYIPAPRMPHPRL*	3	I3,A11,M14	-1.84303	1.31152	1.07817e-13	1.52366e-11
MGGNMPWYIPEPRPPHPRL*	4	G3,M5,W7,E11	-1.84302	0.0533072	6.77738e-09	2.9146e-07
MGNVRVVYIPQPRRYHPRL*	4	V4,V6,R14,Y15	-1.84296	-0.0664587	8.52317e-06	0.000186624
MGNDRPVYIPMPRPPWPRL*	3	D4,M11,W16	-1.84284	-0.0551751	3.27256e-12	3.14641e-10
MQESRPVYDPQPRPPHPRL*	4	Q2,E3,S4,D9	-1.84278	-0.57334	3.60064e-12	3.42786e-10
MGNNEYVYIQQPRAPHPRL*	4	E5,Y6,Q10,A14	-1.84263	0.206312	1.16939e-16	3.56949e-14
MGNNRPVWIMQTLPPHLRL*	5	W8,M10,T12,L13,L17	-1.84253	-0.615523	2.68039e-10	1.61044e-08
MGNNRPVYWWQPRPPHPRI*	3	W9,W10,I19	-1.8425	-0.546608	3.64452e-11	2.71588e-09
MRNNRPVYFPQPRPPHPRL*	2	R2,F9	-1.84235	0.305787	1.07703e-14	1.99946e-12
MGNNRPVYAMQPRTYHPRL*	4	A9,M10,T14,Y15	-1.84231	0.878348	3.41876e-17	1.19727e-14
MGNNRPVYIQQPREPHMRL*	3	Q10,E14,M17	-1.84199	-0.377226	1.35783e-07	4.35882e-06
MGNNPPNYIPQPRKPHPRL*	3	P5,N7,K14	-1.84198	-0.70799	6.93321e-08	2.37219e-06
MGNNRPVYMPEPRPFHPRL*	3	M9,E11,F15	-1.84189	1.51033	6.74469e-20	4.67309e-17
MGNNVEVYIPKPRLPHPRL*	4	V5,E6,K11,L14	-1.84185	-0.528105	2.64912e-10	1.5944e-08
MGNNRPINIPNPRPPHPRL*	3	I7,N8,N11	-1.84177	-0.509031	7.04028e-08	2.40601e-06
MGNNRPWYIPEARPPHPRL*	3	W7,E11,A12	-1.84148	-0.0697428	6.22855e-12	5.56551e-10
MGNNRMGYIPQPRRPHPRL*	3	M6,G7,R14	-1.84136	0.373406	1.66663e-14	2.96326e-12
MGNFRPVYIGEPRPPWPRL*	4	F4,G10,E11,W16	-1.84117	-0.648723	2.81937e-09	1.32186e-07
MGNNMPVYIPKPRTPHPRL*	3	M5,K11,T14	-1.84112	-0.297466	3.94962e-07	1.15183e-05
MGNNRPVFWPEPRPFHPRL*	4	F8,W9,E11,F15	-1.8407	0.557043	2.68668e-19	1.5821e-16
MGNNRPKLICQPRPPHDRL*	4	K7,L8,C10,D17	-1.84041	0.305	3.76071e-09	1.7124e-07
MGNNRPVYIPNPRTPHLRL*	3	N11,T14,L17	-1.84033	1.08408	8.25159e-19	4.28787e-16
MTNNRPVFMPQPRPPHPRL*	3	T2,F8,M9	-1.8401	-0.162646	3.36525e-11	2.52502e-09
MGMNRPVYIHQPRKPHPRL*	3	M3,H10,K14	-1.84009	-0.266029	2.0922e-10	1.28445e-08
MANNRMVYIPQPRCPHPRL*	3	A2,M6,C14	-1.83998	-0.457512	2.1995e-11	1.72676e-09
MSNNRDVYIPWPRPPHPRL*	3	S2,D6,W11	-1.83996	-0.0393429	4.95902e-12	4.55826e-10
MDNNRQVYIPQPRPPHPRL*	2	D2,Q6	-1.8398	2.33896	4.10167e-28	2.42762e-24
MGKNRPYYIPQPRRPHPRL*	3	K3,Y7,R14	-1.83979	0.342217	1.38993e-10	8.93687e-09
MGSNLPVHIPQPRPPHPRL*	3	S3,L5,H8	-1.83977	-0.374028	3.3131e-10	1.95032e-08
MGNNRPMYIIQPRPPWPRL*	3	M7,I10,W16	-1.8397	0.0554165	1.32585e-08	5.31083e-07
MGRNTPVYIPVPRPPHQRL*	4	R3,T5,V11,Q17	-1.83948	2.07483	7.4881e-20	5.12713e-17
MCNNRPVWILQPREPHPRL*	4	C2,W8,L10,E14	-1.83939	0.0992993	1.31089e-09	6.64673e-08
MGNNRPVYHREARPPHPRL*	4	H9,R10,E11,A12	-1.83915	-0.645353	1.96095e-09	9.50663e-08
MGNNRPKWIPQPRKPHPRL*	3	K7,W8,K14	-1.83903	0.61533	1.16645e-11	9.78433e-10
MGNNRDVAPPKPRPPHPRL*	4	D6,A8,P9,K11	-1.83887	0.838062	1.06866e-17	4.25109e-15
MMNLRPVYIPMPRPPHPRL*	3	M2,L4,M11	-1.8388	-0.502014	7.421e-11	5.12744e-09
MGNNRPRYIPTPRPPHPRL*	2	R7,T11	-1.83871	1.61076	9.31421e-14	1.34196e-11
MQRNRPVYIDRPRPPHPRL*	4	Q2,R3,D10,R11	-1.8387	-0.609827	3.50507e-09	1.60583e-07
MENNRPVYHMQPRPPHPRL*	3	E2,H9,M10	-1.83863	0.0253719	3.00832e-16	8.36387e-14
MINWRPVYIKPNRPPHPRL*	5	I2,W4,K10,P11,N12	-1.83834	-0.247193	1.66317e-08	6.51897e-07
MPNNRPVYIPIPREPHPRL*	3	P2,I11,E14	-1.83815	-0.562992	8.1592e-10	4.33468e-08
MGNNRPMYIPQPRSFHPRL*	3	M7,S14,F15	-1.838	-0.513755	1.75065e-07	5.48915e-06
MGNNKPVYKPQPRPPHPRL*	2	K5,K9	-1.83784	-0.477499	1.25967e-10	8.19744e-09
MTNYRPTYLPKPRPPHPRL*	5	T2,Y4,T7,L9,K11	-1.83728	-0.492478	1.13882e-12	1.22701e-10
MGNNRPRYIPNPRPPHPRL*	2	R7,N11	-1.83707	-0.391887	6.66022e-13	7.66559e-11
MGNMRMVAILQPRPPHPRL*	4	M4,M6,A8,L10	-1.83694	-0.491858	1.16747e-11	9.7906e-10
MGNNRPNYIPKPRAPHPRL*	3	N7,K11,A14	-1.83693	-0.731915	1.24334e-09	6.32723e-08
MGNNRPVYIPGPGPPHPWL*	3	G11,G13,W18	-1.83685	-0.72032	6.49203e-12	5.78024e-10
MNNNGPVYAPQPRPPHPRL*	3	N2,G5,A9	-1.83677	1.53279	3.46406e-14	5.66844e-12
MVNNRPVYIPYPRQPHMRL*	4	V2,Y11,Q14,M17	-1.83673	-0.517216	1.04495e-09	5.40667e-08
MANNRPVYQCQPRDPHPRL*	4	A2,Q9,C10,D14	-1.8367	-0.0686959	3.41244e-13	4.25883e-11
MGNNRGCYIPQPRPPHPRL*	2	G6,C7	-1.8367	-0.651845	7.69343e-11	5.29159e-09
MRNNRPVTIKQPRPPHPRL*	3	R2,T8,K10	-1.83669	-0.622986	3.26553e-10	1.92426e-08
MGDNRPWYIPQPRPPHPRL*	2	D3,W7	-1.83631	0.0599975	1.85355e-11	1.48317e-09
MGNNRPVYKPDPRPPHPRL*	2	K9,D11	-1.83629	1.41747	3.04448e-15	6.57064e-13
MGNNRLVYAPQPRRPHPRL*	3	L6,A9,R14	-1.83617	-0.097746	1.44953e-13	1.99125e-11
MKNNRPVFYPQPRPPHPRL*	3	K2,F8,Y9	-1.83609	-0.74722	1.17937e-06	3.10528e-05
MGNNRPMYIPKPRPPHPRL*	2	M7,K11	-1.836	1.72224	3.04712e-21	2.9889e-18
MGNFVPVYYPDPRPPHPRL*	4	F4,V5,Y9,D11	-1.83588	0.0944665	2.21805e-14	3.82678e-12
MGINRPVYIGWKRPPHPRL*	4	I3,G10,W11,K12	-1.83561	0.325813	1.12489e-15	2.67217e-13
MGNNRTPYIPWPRPPHPRL*	3	T6,P7,W11	-1.83546	-0.271626	1.31208e-09	6.65181e-08
MGNNRPVYIPKPRRPHLRL*	3	K11,R14,L17	-1.83534	0.926643	2.29045e-15	5.05797e-13
MGNNRAVYIPRPRPPHPRL*	2	A6,R11	-1.83532	0.668304	1.67554e-13	2.25848e-11
MYNSRPVYIPKPRRPHPRL*	4	Y2,S4,K11,R14	-1.83508	-0.444794	5.15849e-12	4.72421e-10
MGHNHPVYMPWPRPPHPRL*	4	H3,H5,M9,W11	-1.83471	-0.223099	4.11302e-13	5.00789e-11
MTNNRMVYIIQPRPPHPRL*	3	T2,M6,I10	-1.83449	-0.664534	2.62174e-08	9.8294e-07
MGNNRPVWIPQPRPPYMRL*	3	W8,Y16,M17	-1.83449	-0.254147	1.66866e-10	1.05084e-08
MTNNRPVYLGQPRPPHPRL*	3	T2,L9,G10	-1.83446	-0.3718	3.0681e-13	3.88321e-11
MGNNRPVYVCQPRAPHLRL*	4	V9,C10,A14,L17	-1.83441	-0.553258	6.30013e-13	7.30915e-11
MHQNRPVYIPQPRWPHPRL*	3	H2,Q3,W14	-1.83417	0.357878	2.44801e-15	5.35886e-13
MWNNRGVVIPQSRPYHPRL*	5	W2,G6,V8,S12,Y15	-1.83413	-0.149183	8.52707e-10	4.5068e-08
MTNNRPVYWPQPRPPHPRL*	2	T2,W9	-1.834	2.00221	1.23387e-22	1.76584e-19
[truncated: 13,656 more rows]
