# Supplementary material for: Sequence diversity of apidaecin-like peptides arresting the terminating ribosome
Source: Nucleic Acids Res. 2024 Jul 2;52(15):8967–78. doi: 10.1093/nar/gkae567 (PMC11347161; doi:10.1093/nar/gkae567)
Supplement: gkae567_Supplemental_Files [file gkae567_supplemental_files.zip › Dataset 2.PS.xlsx]

## Sheet: PS summary
Summary of NGS data
Total gene sequences	166447
Sequence without stop codon*	155312
Unique peptides	1215
Unique peptide with >70 reads	222
Peptides with 1 substitution**	90
Peptides with 2 substitution	95
Peptides with 3 substitutions	29
Peptides with 4 substitutions	6
Peptides with 5 substitutions	0
Peptides with 6 substitutions	1
*Api Ib: 38.5%
** among peptides with > 70 reads

## Sheet: Unique peptides-PS
Peptide	Counts
TNGRPVYIPQPRPPHPRL	72
GNNRPVYAYQPRPPHPRT	72
GNWRPVYIPCPRPPHPRL	73
GINRPVYIPQPRPPHPRL	74
GNNRPQYIPQPRPPHPRL	76
GNNRPVNYPQPRPPHPRL	76
HQNRPVYIPQPRPPHPRL	76
CVNRPVYIPQPRPPHPRL	79
GANRPVYIPQPRPPHPRL	79
GNNAPVYRPQPRPPHPRL	79
YNQKPVYIPQPRPPHPRL	79
GNSRPIYVPQPRPPHPRL	83
GKNRPVYIYQPKPPIPRL	84
GNNRPVYRPVPRPPHPRL	84
NNNRPVYIPLPRPPHPRL	84
MNNRPVYVPPPRPPHPRL	85
RNNRPWYIPQPRPPHPRL	85
TNNRPVYIPTPRPPHPRL	86
GANRPVYKPDPRPPHPRL	87
GNSRPVYVPRPRPPHPRL	87
ANNRPVYVPAPRPPHPRL	89
GQNRPVYIPKPRPPHPRL	89
INNRPVYQPQPRPPHPRL	90
YNTRPQYIPQPRPPHPRL	91
ENNRPVYIPQPRPPHPRL	92
FHNRPVYIPQPRPPHPRL	94
GMNRPVYMPQPRPPHPRL	96
RNNRPVYIPKPRPPHPRL	97
GNNRPVYWPQPRPPHPRK	105
GKNRPVYIPQPRPPHPRL	105
FNNRPVYIPWPRPPHPRL	108
GNNRPVYEPSPRPPHPRL	109
ANNRPVYQPLPRPPHPRL	110
GNNRPVHIPRPRPPHPRL	110
GNARPMYIPQPRPPHPRL	113
QDNRPVYIPQPRPPHPRL	113
FNSRPVYIPQPRPPHPRL	114
SNNRPVYIPQPRPPHPRL	114
GNNRPMYRPQPRPPHPRL	117
GNNFPVYIPKPRPPHPRL	121
GNNRPGYIPPPRPPHPRL	123
INNRPVYIPAPRPPHPRL	127
CNNRPVYIPMPRPPHPRL	129
YNNRPVYIPRPRPPHPRL	129
SVMRPVYKPQPRPPHPRL	132
GNNRPVYVPGPRPPHPRL	133
MVNRPVYIPQPRPPHPRL	133
RNNRPVYIPGPRPPHPRL	133
GCNRPVYIPNPRPPHPRL	135
GNNIPVYIPQPRPPHPRL	135
NNNRPVYIPRPRPPHPRL	137
GQNRPVYQPQPRPPHPRL	142
HNNRPVWIPQPRPPHPRL	145
YNNRPVYIPSPRPPHPRL	145
RNNRPVYRPQPRPPHPRL	148
FNNKPVYIPQPRPPHPRL	149
CNNRTVYRPQPRPPHPRL	153
GMNRPKYIPQPRPPHPRL	154
GNNRPVHIPAPRPPHPRL	155
ENNRPVYQPQPRPPHPRL	157
GNNRPKYIPQPRPPYPRL	157
SNNRHTYIPQPRPPHPRL	158
NNHRPVYIPQPRPPHPRL	164
GFNRPVYIPQPRPPHPRL	165
GNNRPVYIPQPRPPWPRL	168
GNVRPVYKPQPRPPHPRL	169
MNNRPVYIPIPRPPHPRL	172
GNNRPVYFPKPRPPHPRL	176
ANNRPVYRPQPRPPHPRL	180
GNNRHDYSPQPRPPHPRL	181
GQNRPVYVPQPRPPHPRL	185
GNRRPVYKPQPRPPHPRL	186
YNTRPVYHPQPRPPHPRL	187
LWNRPVYIPQPRPPHPRL	188
INNRPVYIPPPRPPHPRL	191
GNNRPAYIPKPRPPHPRL	194
NNNRPVYIPCPRPPHPRL	194
GNNRPVYIPPPRPPHPRL	197
GNNTPVYIPRPRPPHPRL	197
MVNRPVYIPGPRPPHPRL	200
GRNRPVYIPQPRPPHPRL	201
GNNRPVYVPRPRPPHPRL	206
GYNRPVYIPRPRPPHPRL	206
ANTRPVYIPRPRPPHPRL	208
MNSRPVYIPQPRPPHPRL	209
GDNRPVYIPQPRPPHPRL	210
GNNRPVYSPQPRPPHPRL	212
QIYRPVYIPQPRPPHPRL	212
GVNRPVYIPQPRPPHPRL	213
TNARPVNAPQPRPPHPRL	213
WEARPVYIPQPRPPHPRL	213
WNNRPVYIPRPRPPHPRL	213
KNPRPVYIPQPRPPHPRL	214
NNNRPVYIPGPRPPHPRL	216
GNNRPVYIPKPRPPYPRK	219
GNNRPGYDRQPRPPHPRL	219
PNNRPVYMPQPRPPHPRL	220
FNYRPVYIPQPRPPHPRL	221
GNNRPVWIPQPRPPHPRL	221
GYNRPAYIPRPRPPHPRR	223
GRNRPVYIPKPRPPHPRL	227
GNNRPGYIPQPRPPWPRL	232
GNNRPFYIPQPRPPHPRL	233
GNNRPKYIPQPRPPHPRL	233
GNRRPMYIPRPRPPHPRE	234
GHCRPVYRPQPRPPHPRL	234
GNNRPVYEPLPRPPHPRL	234
INNRPVYIPQPRPPHPRL	235
FNNRPVYIPQPRPPHPRL	236
FNNRPVYIPQPKPPHPRL	237
YNNRPRYVPQPRPPHPRL	238
RNNRPVYYPRPRPPHPRL	240
LNNRPVYIPPPRPPHPRL	241
GLNRPVYIPQPRPPHPRL	243
GNNTPVYIPQPRPPHPRL	243
FCNRPVYIPKPRPPHPRL	244
QLNRPVYIPQPRPPHPRL	245
GNHRPVYIPQPRPPHPRL	246
GNRRPVYIPVPRPPYPRL	250
GNNRPVYHPRPRPPHPRL	252
GNNRPVYIPQPRPPHPRC	254
GNNRPGYQPKPRPPHPRL	256
GNPRPVYIPQPRPPHPRL	257
GNNRPVYIPKPPTPHPRL	262
GNKRPVYIPQPRPPHPRL	264
GNNRPVECPQPRPRVPRL	264
KENRPVYIPQPRPPHPRL	264
LNNRPVYIPCPRPPHPRL	266
PNNRPVYIPKPRPPHPRL	266
GNKRPVYIPVPRPPHPRL	267
GNVRPVYIPQPRPPHPRL	277
GNNRPVYHPEPRPPHPRL	281
GNIRPVYTPQPRPPHPRL	285
GNNRPRYLPQPRPPHPRL	285
GNNRPDYIPQPRPPHPRL	286
APNRPVYIPQPRPPHPRL	289
GNNRPYYIPQPRPPHPRL	291
DNNRPVYIPAPRPPHPRL	295
GNNRSVYIPQPRPPHPRL	298
PNNRPVWIPQPRPPHPRL	298
GNNRPGYIPKPRPPHPRL	299
GNNRPVYIPQPRPPHPRI	306
GDNRPVYYPQPRPPHPRL	307
GSNRPVYIPQPRPPHPRL	308
NNSRPVYIPQPRPPHPRL	308
GNNRPVYMPAPRPPHPRL	309
GNWRPVYIPQPRPPHPRL	311
GHQRPVHIPQPRPPHPRL	316
NNNRPVYIPQPRPPHPRL	322
GNGRPVYIPQPRPPHPRL	323
GNNRPVYQPKPRPPHPRL	326
GNARPVYIPQPRPPHPRL	332
GNNRPVCAPQPAWPTGRL	333
PNNRPVYIPFPRPPHPRL	337
GNLRPVYIPRPRPPHPRL	339
GNNRPVYIPQPRPPYPRL	339
LNVRPWYIPQPRPPHPRL	341
GTNRPVYIPQPRPPHPRL	343
MNNRPVYIPMPRPPHPRL	348
GNNRPVYFPWPRPPHPRL	353
GNNRPIYIPQPRPPHPRL	355
GNTRPVYLPQPRPPHPRL	359
GNNRPVYIPLPRPPHPRL	365
GNQKPVYIPVPRPPHPRL	373
GNNRPVYVPQPRPPFPRL	380
ANNRPVYKPQPRPPHPRL	382
PNNRPVYIPCPRPPHPRL	389
GNNRPWYIPQPRPPHPRL	410
GNSRPVYIPQPRPPHPRL	410
GNNRPVYMPQPRPPHPRL	413
GNNRPVWIPFPRPPHPRL	423
GNNRPVYIPGPRPPHPRL	426
GNERPVYIPQPRPPHPRL	475
DNNRPVYIPQPRPPHPRL	497
GNNRPVWIPRPRPPHPRL	500
RNNRPVYIPQPRPPHPRL	524
GNNRPVYEPQPRPPHPRL	541
GNNRPVYAPQPRPPHPRL	549
PNNRPVYIPQPRPPHPRL	562
GNNRPVYIPQPRPPHPRK	570
GNNRPVYQPQPRPPHPRL	579
LNNRPVYIPQPRPPHPRL	584
GNNVPVYIPQPRPPHPRL	585
GNNRPVYTPQPRPPHPRL	600
TNNRPVYIPQPRPPHPRL	610
GNNRPRYIPQPRPPHPRL	633
GNNRPVYIPSPRPPHPRL	643
GNNRPVYIPVPRPPHPRL	657
GNNRPVYIPEPRPPHPRL	665
GNNRRVYIPQPRPPHPRL	682
GNARPSYIPQPRPPHPRL	687
CNNRPVYIPQPRPPHPRL	695
ANNRPVYIPQPRPPHPRL	710
KNNRPVYIPQPRPPHPRL	754
GNNRPVYIPTPRPPHPRL	765
GNNRPVYIPNPRPPHPRL	820
GNNRPVYIPIPRPPHPRL	869
GNNRPVYLPQPRPPHPRL	893
MNNRPVYIPQPRPPHPRL	905
QNNRPVYIPQPRPPHPRL	916
WNNRPVYIPQPRPPHPRL	955
GQNRPVYIPQPRPPHPRL	962
GNNRPVHIPQPRPPHPRL	983
GNNRPVYIPWPRPPHPRL	1002
GNNRPVYIPAPRPPHPRL	1100
GNNRPGYIPQPRPPHPRL	1184
GNNRPVYIPCPRPPHPRL	1227
GNNRPVYHPQPRPPHPRL	1327
GNRRPVYIPQPRPPHPRL	1397
GNNRPVYKPQPRPPHPRL	1437
YNNRPVYIPQPRPPHPRL	1481
HNNRPVYIPQPRPPHPRL	1485
VNNRPVYIPQPRPPHPRL	1507
GNNRPVYWPQPRPPHPRL	1538
GNNRPVYFPQPRPPHPRL	1577
GNNRPVYYPQPRPPHPRL	1945
GNNRPVYIPMPRPPHPRL	2338
GNNRPVYIPRPRPPHPRL	2778
GNNRPVYVPQPRPPHPRL	2942
GNNRPVYRPQPRPPHPRL	3921
GNNRPVYIPKPRPPHPRL	4195
GNNRPVYIPQPRPPHPRL	59825
